# Supplementary material for: Assortative mating for human height: A meta‐analysis
Source: Am J Hum Biol. 2016 Sep 17;29(1):e22917. doi: 10.1002/ajhb.22917 (PMC5297874; doi:10.1002/ajhb.22917)
Supplement: Supplementary file 2 — Supporting Information 1 [file AJHB-29-0-s002.xlsx]

## Sheet: dataset
ID	Study	Publication_year	Authors	Source	r	N	Country_of_Residence	UN_Region	ISO3	Western	Imputation_N_based_on	Imputed_N	Imputed_SE	Zr	Imputed_SEZr	95CI_Zr_lower	95CI_Zr_higher	95CI_r_lower	95CI_r_higher
1	Pearson_1896	1896	Pearson	Spuhler (1982)	0.09	774	UK	Northern Europe	GBR	1		774	0.0358447	0.0902442	0.0360141	0.0196565	0.160832	0.019654	0.159459
2	Pearson and Lee_1903	1903	Pearson and Lee	Online	0.2804	1025	UK	Northern Europe	GBR	1		1025	0.030011	0.288116	0.0312806	0.226806	0.349426	0.222996	0.335866
3	Davenport_1917	1917	Davenport	Wolanski (1994)	0.33	889	US	Northern America	USA	1		889	0.0316958	0.342828	0.0335957	0.276981	0.408676	0.270108	0.387348
4	Rosinski_1923	1923	Rosinski	Spuhler (1982)	0.17	1079	Poland	Eastern Europe	POL	1		1079	0.0300278	0.171667	0.0304855	0.111915	0.231418	0.11145	0.227374
5	Scheidt_1930	1930	Scheidt	Wolanski (1994)	0.52		South Africa	Southern Africa	ZAF	0	SE (0.13)	45	0.130259	0.57634	0.154303	0.273905	0.878774	0.267255	0.705805
6	Scheidt_1930	1930	Scheidt	Wolanski (1994)	0.27		Germany	Western Europe	DEU	1	Median N Wolanski (N=68)	68	0.11852	0.276864	0.124035	0.0337557	0.519972	0.0337429	0.477678
7	Ugge_1931	1931	Ugge	Wolanski (1994)	0.06		Czech republic	Eastern Europe	CZE	1	Median N Wolanski (N=68)	68	0.12287	0.0600722	0.124035	-0.183036	0.30318	-0.181019	0.29422
8	Ugge_1931	1931	Ugge	Wolanski (1994)	0.17		Hungary	Eastern Europe	HUN	1	Median N Wolanski (N=68)	68	0.1213	0.171667	0.124035	-0.0714414	0.414775	-0.0713201	0.392519
9	Ugge_1931	1931	Ugge	Wolanski (1994)	0.13		Poland	Eastern Europe	POL	1	Median N Wolanski (N=68)	68	0.122047	0.13074	0.124035	-0.112368	0.373848	-0.111898	0.357353
10	Ugge_1931	1931	Ugge	Wolanski (1994)	0.12		UK	Northern Europe	GBR	1	Median N Wolanski (N=68)	68	0.122202	0.120581	0.124035	-0.122527	0.363689	-0.121918	0.348459
11	Ugge_1931	1931	Ugge	Wolanski (1994)	0.17		Italy	Southern Europe	ITA	1	Median N Wolanski (N=68)	68	0.1213	0.171667	0.124035	-0.0714414	0.414775	-0.0713201	0.392519
12	Ugge_1931	1931	Ugge	Wolanski (1994)	0.12		Italy	Southern Europe	ITA	1	Median N Wolanski (N=68)	68	0.122202	0.120581	0.124035	-0.122527	0.363689	-0.121918	0.348459
13	Ugge_1931	1931	Ugge	Wolanski (1994)	0.15		Israel	Western Asia	ISR	0	Median N Wolanski (N=68)	68	0.121699	0.15114	0.124035	-0.0919676	0.394249	-0.0917092	0.375017
14	Nicolaeff_1931	1931	Nicolaeff	Spuhler (1982)	0.07	80	Ukraine	Eastern Europe	UKR	1		80	0.11295	0.0701147	0.113961	-0.153248	0.293477	-0.15206	0.285332
15	Nicolaeff_1931	1931	Nicolaeff	Spuhler (1982)	0.09	84	Ukraine	Eastern Europe	UKR	1		84	0.109983	0.0902442	0.111111	-0.127534	0.308022	-0.126847	0.298637
16	Nicolaeff_1931	1931	Nicolaeff	Spuhler (1982)	0.25	112	Germany	Western Europe	DEU	1		112	0.0923186	0.255413	0.0957826	0.0676789	0.443147	0.0675757	0.416249
17	Nicolaeff_1931	1931	Nicolaeff	Spuhler (1982)	0.27	148	Bulgaria	Eastern Europe	BGR	1		148	0.0796869	0.276864	0.0830455	0.114095	0.439633	0.113602	0.41334
18	Nicolaeff_1931	1931	Nicolaeff	Spuhler (1982)	0.14	177	Ukraine	Eastern Europe	UKR	1		177	0.0748484	0.140926	0.0758098	-0.00766164	0.289513	-0.00766149	0.281686
19	Nicolaeff_1931	1931	Nicolaeff	Spuhler (1982)	0.23	192	Ukraine	Eastern Europe	UKR	1		192	0.0706027	0.234189	0.0727393	0.0916204	0.376758	0.0913649	0.359889
20	Schiller_1932	1932	Schiller	Spuhler (1982)	0.36	46	US	Northern Europe	USA	1		46	0.140648	0.376886	0.152499	0.0779887	0.675783	0.077831	0.588771
21	Willoughby_1933	1933	Willoughby	Spuhler (1982)	0.32	36	UK	Northern Europe	GBR	1		36	0.162481	0.331647	0.174078	-0.0095451	0.672839	-0.00954481	0.586844
22	Willoughby_1933	1933	Willoughby	Spuhler (1982)	0.08	64	Poland	Eastern Europe	POL	1		64	0.126593	0.0801713	0.128037	-0.170781	0.331124	-0.16914	0.31953
23	Willoughby_1933	1933	Willoughby	Spuhler (1982)	0.19	91	Hungary/Slovakia	Eastern Europe	HUN	1		91	0.104069	0.192337	0.1066	-0.0165995	0.401274	-0.016598	0.381038
24	Willoughby_1933	1933	Willoughby	Spuhler (1982)	0.17	269	Italy	Southern Europe	ITA	1		269	0.0603082	0.171667	0.0613139	0.0514914	0.291842	0.0514459	0.283829
25	Willoughby_1933	1933	Willoughby	Spuhler (1982)	0.1	294	Czech republic	Eastern Europe	CZE	1		294	0.0582272	0.100335	0.058621	-0.0145619	0.215233	-0.0145609	0.211969
26	Willoughby_1933	1933	Willoughby	Spuhler (1982)	0.11	337	Italy	Southern Europe	ITA	1		337	0.0543043	0.110447	0.0547176	0.00320049	0.217693	0.00320048	0.214318
27	Willoughby_1933	1933	Willoughby	Spuhler (1982)	0.12	418	Israel	Western Asia	ISR	0		418	0.0486747	0.120581	0.0490881	0.0243684	0.216794	0.0243636	0.21346
28	Graffi-Bennasi_1936	1936	Graffi-Bennasi	Wolanski (1994)	0.31		Italy	Southern Europe	ITA	1	Median N Wolanski (N=68)	68	0.117028	0.320545	0.124035	0.0774373	0.563653	0.0772829	0.510683
29	Pomerat_1936	1936	Pomerat	Spuhler (1982)	0.63	107	US	Northern America	USA	1		107	0.0757879	0.741416	0.0980581	0.549222	0.93361	0.499937	0.732273
30	Tomici_1939	1939	Tomici	Spuhler (1982)	0.2	665	Italy	Southern Europe	ITA	1		665	0.0380521	0.202733	0.0388661	0.126555	0.27891	0.125884	0.271896
31	Schwidetzky_1941	1941	Schwidetzky	Wolanski (1994)	0.44		Poland	Eastern Europe	POL	1	p<0.05, t=1.96	17	0.231862	0.472231	0.267261	-0.0516012	0.996063	-0.0515555	0.759936
32	Genna_1941	1941	Genna	Spuhler (1982)	0.14	270	Italy	Southern Europe	ITA	1		270	0.0604831	0.140926	0.061199	0.0209755	0.260876	0.0209724	0.255114
33	Yoshida_1941	1941	Yoshida	Uchida (2013)	0.22	2410	Japan	Eastern Asia	JPN	0		2410	0.0198792	0.223656	0.0203827	0.183706	0.263606	0.181667	0.257665
34	Burgess & Wallin_1944	1944	Burgess & Wallin	Spuhler (1982)	0.31	989	US	Northern America	USA	1		989	0.0302623	0.320545	0.0318465	0.258126	0.382965	0.252542	0.365279
35	Smith_1946	1946	Smith	Spuhler (1982)	0.38	100	US	Northern America	USA	1		100	0.0934377	0.40006	0.101535	0.201052	0.599067	0.198386	0.536386
36	Elston_1961	1961	Elston	Susanne (1979)	0.215		Sweden	Northern Europe	SWE	1	SE (0.068)	208	0.0680439	0.218408	0.069843	0.0815155	0.3553	0.0813354	0.341068
37	Furusho_1961	1961	Furusho	Susanne (1979)	0.072	533	Japan	Eastern Asia	JPN	0		533	0.0432837	0.0721248	0.0434372	-0.0130122	0.157262	-0.0130114	0.155978
38	Spuhler_1962	1962	Spuhler	Spuhler (1982)	0.29	205	US	Northern America	USA	1		205	0.0671701	0.298566	0.0703598	0.160661	0.436471	0.159293	0.410715
39	Huntley_1967	1967	Huntley	Wolanski (1994)	0.34		UK	Northern Europe	GBR	1	Median N Wolanski (N=68)	68	0.115758	0.354093	0.124035	0.110984	0.597201	0.110531	0.535055
40	Susanne_1967	1967	Susanne	Online	0.276669	132	Belgium	Western Europe	BEL	1		132	0.0842822	0.284072	0.0880451	0.111503	0.45664	0.111043	0.427342
41	Spuhler_1968	1968	Spuhler	Original	-0.18	77	US	Northern America	USA	1		77	0.113584	-0.181983	0.116248	-0.409828	0.0458627	-0.388327	0.0458306
42	Johnston_1970	1970	Johnston	Paper	0.346	42	Peru	South America	PER	0		42	0.148348	0.360893	0.160128	0.0470414	0.674744	0.0470067	0.588092
43	Pollitzer et al._1970	1970	Pollitzer et al.	Online	-0.26	45	US	Northern America	USA	1		45	0.147254	-0.266108	0.154303	-0.568543	0.0363262	-0.514288	0.0363102
44	Wolanski & Chrzastek-Spruch_1970	1970	Wolanski & Chrzastek-Spruch	Wolanski (1994)	0.28		Poland	Eastern Europe	POL	1	p<0.05, t=1.96	46	0.144725	0.287682	0.152499	-0.0112151	0.586579	-0.0112147	0.527431
45	Baldwin & Damon_1973	1973	Baldwin & Damon	pdf from author	0.12	49	Solomon Islands	Melanesia	SLB	0		49	0.144811	0.120581	0.147442	-0.168405	0.409567	-0.166831	0.388105
46	Baldwin & Damon_1973	1973	Baldwin & Damon	pdf from author	-0.1	49	Solomon Islands	Melanesia	SLB	0		49	0.145134	-0.100335	0.147442	-0.389322	0.188651	-0.370775	0.186444
47	Baldwin & Damon_1973	1973	Baldwin & Damon	pdf from author	-0.05	50	Solomon Islands	Melanesia	SLB	0		50	0.144157	-0.0500417	0.145865	-0.335937	0.235854	-0.323845	0.231576
48	Baldwin & Damon_1973	1973	Baldwin & Damon	pdf from author	0.12	64	Solomon Islands	Melanesia	SLB	0		64	0.126082	0.120581	0.128037	-0.130371	0.371533	-0.129638	0.355332
49	Wolanski _1973	1973	Wolanski	Wolanski (1994)	0.2		Poland	Eastern Europe	POL	1	p<0.05, t=1.96	93	0.102711	0.202733	0.105409	-0.00386959	0.409335	-0.00386957	0.387908
50	Crognier_1973	1973	Crognier	Paper	0.214	191	Chad	Middle Africa	TCD	0		191	0.0710542	0.21736	0.0729325	0.0744119	0.360307	0.0742749	0.345485
51	Crognier_1973	1973	Crognier	Paper	0.305	213	Chad	Middle Africa	TCD	0		213	0.0655626	0.315023	0.0690066	0.17977	0.450276	0.177859	0.422126
52	Van Scharen & Susanne_1974	1974	Van Scharen & Susanne	Wolanski (1994)	0.178		Belgium	Western Europe	BEL	1	Median N Wolanski (N=68)	68	0.121126	0.179916	0.124035	-0.0631916	0.423025	-0.0631076	0.399475
53	Mueller_1975	1975	Mueller	Wolanski (1994)	0.21		Colombia	South America	COL	0	p<0.05, t=1.96	84	0.107969	0.213171	0.111111	-0.00460643	0.430949	-0.0046064	0.406114
54	Hill, Rubin, Peplau_1976	1976	Hill, Rubin, Peplau	Online	0.21	231	US	Northern America	USA	1		231	0.0646083	0.213171	0.0662266	0.0833672	0.342976	0.0831746	0.330131
55	Harrison et al._1976	1976	Harrison et al.	Online	0.232	332	UK	Northern Europe	GBR	1		332	0.0535462	0.236302	0.0551318	0.128244	0.344361	0.127545	0.331365
56	Mueller & Malina_1976	1976	Mueller & Malina	Paper	0.34	384	US	Northern America	USA	1		384	0.0481164	0.354093	0.0512316	0.253679	0.454506	0.248374	0.425596
57	Mueller & Malina_1976	1976	Mueller & Malina	Paper	0.06	422	US	Northern America	USA	1		422	0.0487071	0.0600722	0.0488532	-0.0356801	0.155824	-0.035665	0.154575
58	Susanne_1977	1977	Susanne	Paper	0.24	125	Belgium	Western Europe	BEL	1		125	0.0875316	0.244774	0.0905357	0.0673241	0.422224	0.0672225	0.398803
59	Roberts et al._1978	1978	Roberts et al.	Paper	0.096	148	Gambia	Western Africa	GMB	0		148	0.0823783	0.0962966	0.0830455	-0.0664726	0.259066	-0.0663749	0.253421
60	Chrzastek-Spruch_1979	1979	Chrzastek-Spruch	Book	0.3	180	Poland	Eastern Europe	POL	1		180	0.0715008	0.30952	0.0751646	0.162197	0.456842	0.160789	0.427507
61	Garn et al._1979	1979	Garn et al.	Online	0.2	1946	US	Northern America	USA	1		1946	0.0222222	0.202733	0.0226863	0.158267	0.247198	0.156959	0.242283
62	Garn et al._1979	1979	Garn et al.	Online	0.37	2276	US	Northern America	USA	1		2276	0.0194821	0.388423	0.0209749	0.347312	0.429534	0.33399	0.404932
63	Price and Vandenberg_1980	1980	Price and Vandenberg	Online	0.14	134	US	Northern America	USA	1		134	0.0861816	0.140926	0.0873704	-0.0303204	0.312172	-0.0303111	0.302411
64	Nance, Corey and Eaves_1980	1980	Nance, Corey and Eaves	Paper	0.24	204	US	Northern America	USA	1		204	0.0683033	0.244774	0.0705346	0.106526	0.383022	0.106125	0.365329
65	Price and Vandenberg_1980	1980	Price and Vandenberg	Online	0.27	273	Sweden	Northern Europe	SWE	1		273	0.0584896	0.276864	0.0608581	0.157582	0.396146	0.15629	0.376646
66	Kaur and Singh_1981	1981	Kaur and Singh	Paper	0.03	57	India	Southern Asia	IND	0		57	0.134779	0.030009	0.136083	-0.236713	0.296731	-0.232389	0.288318
67	Pieper_1981	1981	Pieper	Online	0.303	487	Germany	Western Europe	DEU	1		487	0.0432731	0.31282	0.0454545	0.223729	0.40191	0.220069	0.381582
68	Pieper_1981	1981	Pieper	Online	0.131	500	Cameroon	Middle Africa	CMR	0		500	0.0444249	0.131757	0.0448561	0.0438392	0.219675	0.0438111	0.216208
69	Annest et al._1983	1983	Annest et al.	Online	0.2509	407	Canada	Northern America	CAN	1		407	0.048101	0.256373	0.0497519	0.158859	0.353887	0.157536	0.339818
70	Malina et al._1983	1983	Malina et al.	Online	0.35	70	Mexico	Central America	MEX	0		70	0.113598	0.365444	0.122169	0.125992	0.604896	0.125329	0.540524
71	Siniarska_1984	1984	Siniarska	Wolanski (1994)	0.06		Poland	Eastern Europe	POL	1	Median N Wolanski (N=68)	68	0.12287	0.0600722	0.124035	-0.183036	0.30318	-0.181019	0.29422
72	Siniarska_1984	1984	Siniarska	Wolanski (1994)	0.1		Poland	Eastern Europe	POL	1	Median N Wolanski (N=68)	68	0.122474	0.100335	0.124035	-0.142773	0.343443	-0.14181	0.330548
73	Siniarska_1984	1984	Siniarska	Wolanski (1994)	0.23		Poland	Eastern Europe	POL	1	Median N Wolanski (N=68)	68	0.119791	0.234189	0.124035	-0.00891861	0.477298	-0.00891838	0.444077
74	Siniarska_1984	1984	Siniarska	Wolanski (1994)	0.26		Poland	Eastern Europe	POL	1	Median N Wolanski (N=68)	68	0.118858	0.266108	0.124035	0.0230003	0.509216	0.0229963	0.469334
75	Sharma et al._1984	1984	Sharma et al.	Paper	0.327	97	India	Southern Asia	IND	0		97	0.0969575	0.339465	0.103142	0.137307	0.541624	0.13645	0.494216
76	Pennock-Roman_1984	1984	Pennock-Roman	Paper	0.13	163	US	Northern America	USA	1		163	0.0781422	0.13074	0.0790569	-0.0242118	0.285691	-0.024207	0.278164
77	McManus and Mascie-Taylor_1984	1984	McManus and Mascie-Taylor	Online	0.258	12994	UK	Northern Europe	GBR	1		12994	0.00847626	0.263965	0.00877362	0.246768	0.281161	0.241878	0.273979
78	Byard et al._1985	1985	Byard et al.	Online	0.083	227	India	Southern Asia	IND	0		227	0.0664366	0.0831914	0.0668153	-0.0477666	0.214149	-0.0477303	0.210935
79	Province and Rao_1985	1985	Province and Rao	Online	0.167	1043	Brazil	South America	BRA	0		1043	0.0305585	0.168579	0.0310087	0.107802	0.229356	0.107386	0.225417
80	Ahmad et al_1985	1985	Ahmad et al	Online	0.36	1500	Pakistan	Southern Asia	PAK	0		1500	0.0241048	0.376886	0.0258457	0.326228	0.427544	0.315128	0.403266
81	Staessen et al._1985	1985	Staessen et al.	Online	0.29	191	Belgium	Western Europe	BEL	1		191	0.0696134	0.298566	0.0729325	0.155619	0.441514	0.154374	0.414899
82	Jimenez-Hernandez et al._1986	1986	Jimenez-Hernandez et al.	Wolanski (1994)	0.26		Cuba	Caribbean	CUB	0	Median N Wolanski (N=68)	68	0.118858	0.266108	0.124035	0.0230003	0.509216	0.0229963	0.469334
83	Hutchinson and Byard_1987	1987	Hutchinson and Byard	Paper	0.041	78	Saint Vincent and the Grenadines	Caribbean	VCT	0		78	0.114611	0.041023	0.11547	-0.185298	0.267344	-0.183206	0.261152
84	Mascie-Taylor_1987	1987	Mascie-Taylor	Online	0.277	6192	UK	Northern Europe	GBR	1		6192	0.0122129	0.28443	0.0127113	0.259516	0.309344	0.253842	0.29984
85	Nagoshi & Johnson_1987	1987	Nagoshi & Johnson	Online	0.22	870	US	Northern America	USA	1		870	0.0331106	0.223656	0.0339618	0.157091	0.290221	0.155811	0.282338
86	Nagoshi & Johnson_1987	1987	Nagoshi & Johnson	Online	0.15	310	US	Northern America	USA	1		310	0.0563356	0.15114	0.057073	0.0392773	0.263004	0.0392571	0.257103
87	Okada _1988	1988	Okada	Online	0.384	50	Japan	Eastern Asia	JPN	0		50	0.133272	0.404743	0.145865	0.118848	0.690638	0.118291	0.598392
88	Byard et al._1989	1989	Byard et al.	Online	0.29	129	India	Southern Asia	IND	0		129	0.0849224	0.298566	0.0890871	0.123956	0.473177	0.123325	0.440763
89	Stark et al._1990	1990	Stark et al.	Paper	0.11	57	Brazil	South America	BRA	0		57	0.134022	0.110447	0.136083	-0.156275	0.377169	-0.155015	0.360246
90	Wolanski_1990	1990	Wolanski	Wolanski (1994)	0.16		Poland	Eastern Europe	POL	1	Median N Wolanski (N=68)	68	0.121506	0.161387	0.124035	-0.0817214	0.404495	-0.0815399	0.383788
91	Wolanski_1990	1990	Wolanski	Wolanski (1994)	0.3		Poland	Eastern Europe	POL	1	p<0.01, t=2.58	68	0.117422	0.30952	0.124035	0.0664115	0.552628	0.0663141	0.502487
92	Stark et al._1990	1990	Stark et al.	Paper	0.27	89	Brazil	South America	BRA	0		89	0.103229	0.276864	0.107833	0.0655116	0.488216	0.065418	0.452799
93	Wolanski et al._1990	1990	Wolanski et al.	Book	0.25	176	Japan	Eastern Asia	JPN	0		176	0.0734025	0.255413	0.0760286	0.106397	0.404429	0.105997	0.383732
94	Stark et al._1990	1990	Stark et al.	Paper	0.29	190	Brazil	South America	BRA	0		190	0.0697983	0.298566	0.0731272	0.155237	0.441896	0.154002	0.415215
95	Wolanski et al._1990	1990	Wolanski et al.	Book	0.35	300	South Korea	Eastern Asia	PRK	0		300	0.0542645	0.365444	0.0580259	0.251713	0.479174	0.246528	0.445582
96	Wolanski et al._1990	1990	Wolanski et al.	Book	0.33	363	Bulgaria	Eastern Europe	BGR	1		363	0.0496832	0.342828	0.0527046	0.239527	0.446129	0.235049	0.418712
97	Wolanski et al._1990	1990	Wolanski et al.	Book	0.25	379	Japan	Eastern Asia	JPN	0		379	0.0498672	0.255413	0.0515711	0.154334	0.356492	0.15312	0.34212
98	Wolanski et al._1990	1990	Wolanski et al.	Book	0.29	470	Poland	Eastern Europe	POL	1		470	0.0442386	0.298566	0.0462745	0.207868	0.389264	0.204925	0.370726
99	Wolanski et al._1990	1990	Wolanski et al.	Book	0.26	540	Poland	Eastern Europe	POL	1		540	0.0416303	0.266108	0.0431532	0.181528	0.350689	0.17956	0.336986
100	Wolanski et al._1990	1990	Wolanski et al.	Book	0.17	675	Poland	Eastern Europe	POL	1		675	0.0379861	0.171667	0.0385758	0.096058	0.247275	0.0957637	0.242356
101	Wolanski et al._1990	1990	Wolanski et al.	Book	0.21	1593	Poland	Eastern Europe	POL	1		1593	0.0245116	0.213171	0.0250785	0.164018	0.262325	0.162562	0.256469
102	Wolanski et al._1990	1990	Wolanski et al.	Book	0.17	2468	Poland	Eastern Europe	POL	1		2468	0.0198443	0.171667	0.0201415	0.132189	0.211144	0.131425	0.208061
103	Wolanski_1992	1992	Wolanski	Wolanski (1994)	0.52		Mexico	Central America	MEX	0	p<0.05, t=1.96	11	0.284722	0.57634	0.353553	-0.116625	1.2693	-0.116099	0.853609
104	Tambs et al._1992	1992	Tambs et al.	Paper	0.179	24281	Norway	Northern Europe	NOR	1		24281	0.00631412	0.180949	0.00641791	0.16837	0.193528	0.166797	0.191148
105	Sutton_1993	1993	Sutton	Online	0.301	52	UK	Northern Europe	GBR	1		52	0.134863	0.310619	0.142857	0.0306189	0.590619	0.0306093	0.530341
106	Sutton_1993	1993	Sutton	Online	0.17	99	UK	Northern Europe	GBR	1		99	0.100057	0.171667	0.102062	-0.028375	0.371708	-0.0283674	0.355485
107	Sutton_1993	1993	Sutton	Online	0.304	198	UK	Northern Europe	GBR	1		198	0.068048	0.313921	0.0716115	0.173563	0.45428	0.17184	0.42541
108	Sanchez-Andres and Mesa_1994	1994	Sanchez-Andres and Mesa	Original	0.29	114	Spain	Southern Europe	ESP	1		114	0.0904305	0.298566	0.0949158	0.112531	0.484601	0.112059	0.449921
109	Wolanski_1994	1994	Wolanski	Wolanski (1994)	0.27		Mexico	Central America	MEX	0	p<0.001, t=3.29	139	0.0822627	0.276864	0.0857493	0.108795	0.444932	0.108368	0.417725
110	Dasgupta et al._1997	1997	Dasgupta et al.	Online	-0.074	110	India/Bangladesh	Southern Asia	IND	0		110	0.0959612	-0.0741355	0.0966736	-0.263616	0.115345	-0.257674	0.114836
111	Ginsburg et al._1998	1998	Ginsburg et al.	Online	-0.038	79	Turkmenistan	Central Asia	TKM	0		79	0.113878	-0.0380183	0.114708	-0.262846	0.186809	-0.256955	0.184666
112	Ginsburg et al._1998	1998	Ginsburg et al.	Online	0.246	97	Russia	Eastern Europe	RUS	1		97	0.099445	0.251151	0.103142	0.0489921	0.453309	0.0489529	0.424615
113	Ginsburg et al._1998	1998	Ginsburg et al.	Online	0.342	105	Kyrgyzstan	Central Asia	KGZ	0		105	0.0925914	0.356356	0.0990148	0.162287	0.550425	0.160877	0.500838
114	Ginsburg et al._1998	1998	Ginsburg et al.	Online	0.132	259	Mexico	Central America	MEX	0		259	0.0618325	0.132775	0.0625	0.0102748	0.255275	0.0102744	0.249871
115	Ginsburg et al._1998	1998	Ginsburg et al.	Online	0.285	272	Israel	Western Asia	ISR	0		272	0.0583341	0.293116	0.0609711	0.173612	0.412619	0.171889	0.390694
116	To et al._1998	1998	To et al.	Online	0.21	355	China	Eastern Asia	CHN	0		355	0.0520378	0.213171	0.0533002	0.108703	0.31764	0.108277	0.307371
117	Luo et al._1998	1998	Luo et al.	Online	0.27	2820	Sweden	Northern Europe	SWE	1		2820	0.0181381	0.276864	0.0188411	0.239935	0.313792	0.235435	0.303883
118	Eaves et al._1999	1999	Eaves et al.	Online	0.223	4571	US	Northern America	USA	1		4571	0.0144216	0.226811	0.0147957	0.197811	0.255811	0.195271	0.250373
119	Price et al._2000	2000	Price et al.	Online	0.092	1185	US	Northern America	USA	1		1185	0.0289509	0.0922609	0.0290865	0.0352514	0.14927	0.0352368	0.148172
120	Price et al._2000	2000	Price et al.	Online	0.168	1185	US	Northern America	USA	1		1185	0.028661	0.169608	0.0290865	0.112598	0.226617	0.112125	0.222816
121	Price et al._2000	2000	Price et al.	Online	0.168	339	US	Northern America	USA	1		339	0.0536992	0.169608	0.0545545	0.0626811	0.276535	0.0625991	0.269695
122	Price et al._2000	2000	Price et al.	Online	0.147	315	US	Northern America	USA	1		315	0.0559093	0.148073	0.0566139	0.0371096	0.259036	0.0370926	0.253394
123	Dalmia and Lawrence_2001	2001	Dalmia and Lawrence	Online	0.457	905	India	Southern Asia	IND	0		905	0.0295996	0.493513	0.0332964	0.428252	0.558774	0.403859	0.507067
124	Al-Kandari et al. _2002	2002	Al-Kandari et al.	Online	0.14	42	Kuwait	Western Asia	KWT	0		42	0.156557	0.140926	0.160128	-0.172926	0.454777	-0.171222	0.425818
125	Al-Kandari et al. _2002	2002	Al-Kandari et al.	Online	0.25	79	Kuwait	Western Asia	KWT	0		79	0.110342	0.255413	0.114708	0.0305854	0.48024	0.0305759	0.446436
126	Al-Kandari et al. _2002	2002	Al-Kandari et al.	Online	0.4	121	Kuwait	Western Asia	KWT	0		121	0.0840168	0.423649	0.0920575	0.243216	0.604082	0.238531	0.539948
127	Xu et al._2002	2002	Xu et al.	Online	0.16	276	The Netherlands	Western Europe	NLD	1		276	0.0596339	0.161387	0.0605228	0.0427621	0.280011	0.0427361	0.272916
128	Eckman et al. _2002	2002	Eckman et al.	Online	0.13	400	US	Northern America	USA	1		400	0.0497001	0.13074	0.0501886	0.0323703	0.229109	0.032359	0.225183
129	Eckman et al. _2002	2002	Eckman et al.	Online	0.22	949	US	Northern America	USA	1		949	0.0316995	0.223656	0.0325128	0.159931	0.287381	0.158581	0.279723
130	Raychaudhuri et al._2003	2003	Raychaudhuri et al.	Online	0.08	138	India/Bangladesh	Southern Asia	USA	0		138	0.0854745	0.0801713	0.0860663	-0.0885186	0.248861	-0.0882881	0.243848
131	Hur_2003	2003	Hur	Online	0.04	462	South Korea	Eastern Asia	IND	0		462	0.0465879	0.0400214	0.046676	-0.0514636	0.131506	-0.0514182	0.130753
132	Mukhopadhyay_2003	2003	Mukhopadhyay	Online	0.38	1422	US	Northern America	PRK	1		1422	0.0245466	0.40006	0.0265466	0.348028	0.452091	0.334626	0.423616
133	Silventoinen et al._2003	2003	Silventoinen et al.	Online	0.354574	2804	Finland	Northern Europe	FIN	1		2804	0.0176641	0.370666	0.0188948	0.333632	0.4077	0.321781	0.386518
134	Salces et al._2004	2004	Salces et al.	Online	0.295	107	Spain	Southern Europe	ESP	1		107	0.093247	0.304034	0.0980581	0.11184	0.496228	0.111376	0.459145
135	Heude et al. _2005	2005	Heude et al.	Online	0.4	124	France	Western Europe	FRA	1		124	0.0829774	0.423649	0.0909091	0.245467	0.601831	0.240653	0.538351
136	Knuiman et al._2005	2005	Knuiman et al.	Online	0.269	2615	Australia	Australia and New Zealand	AUS	1		2615	0.0188417	0.275786	0.0195665	0.237435	0.314136	0.233072	0.304195
137	Ellis et al._2007	2007	Ellis et al.	Online	0.42	767	Australia	Australia and New Zealand	AUS	1		767	0.0328116	0.447692	0.0361787	0.376782	0.518602	0.359909	0.476621
138	Godoy et al._2008	2008	Godoy et al.	Online	0.16	240	Bolivia	South America	BOL	0		240	0.0639853	0.161387	0.064957	0.034071	0.288702	0.0340578	0.28094
139	Marlowe and Sear_2009	2009	Marlowe and Sear	Online	0.103	206	Tanzania	Eastern Africa	TZA	0		206	0.0696416	0.103367	0.0701862	-0.0341985	0.240932	-0.0341851	0.236376
140	Ajala et al._2011	2011	Ajala et al.	Online	0.18	226	UK	Northern Europe	GBR	1		226	0.065724	0.181983	0.066965	0.0507314	0.313234	0.0506879	0.303376
141	Zietsch et al._2011	2011	Zietsch et al.	Online	0.2	3544	Australia	Australia and New Zealand	AUS	1		3544	0.0164631	0.202733	0.0168049	0.169795	0.23567	0.168182	0.231402
142	Becker et al._2012	2012	Becker et al.	Online	0.51	27	Cameroon	Middle Africa	CMR	0		27	0.172035	0.56273	0.204124	0.162646	0.962813	0.161227	0.745529
143	Becker et al._2012	2012	Becker et al.	Online	0.23	72	Cameroon	Middle Africa	CMR	0		72	0.116319	0.234189	0.120386	-0.00176681	0.470146	-0.0017668	0.438317
144	Seki, Ihara, Aioki_2012	2012	Seki, Ihara, Aioki	Online	0.123	616	Japan	Eastern Asia	JPN	0		616	0.0400503	0.123626	0.0403896	0.0444623	0.20279	0.0444331	0.200055
145	Uchida_2013	2013	Uchida	Online	0.216	421	Japan	Eastern Asia	JPN	0		421	0.0476999	0.219457	0.0489116	0.12359	0.315323	0.122964	0.305272
146	Keller et al._2013	2013	Keller et al.	Online	0.2	805	US	Northern America	USA	1		805	0.0345762	0.202733	0.0353112	0.133523	0.271943	0.132735	0.265431
147	Stulp et al._2013	2013	Stulp et al.	Online	0.18	12502	UK	Northern Europe	GBR	1		12502	0.00879818	0.181983	0.00894463	0.164451	0.199514	0.162985	0.196908
148	Stulp et al._2013	2013	Stulp et al.	Online	0.19	84	The Netherlands	Western Europe	NLD	1		84	0.10842	0.192337	0.111111	-0.0254406	0.410115	-0.0254351	0.38857
149	Stulp et al._2013	2013	Stulp et al.	Online	0.29	231	The Netherlands	Western Europe	NLD	1		231	0.0632421	0.298566	0.0662266	0.168762	0.42837	0.167178	0.403959
150	Stulp et al._2014	2014	Stulp et al.	Online	0.2	165606	US	Northern America	USA	1		165606	0.00240769	0.202733	0.00245734	0.197916	0.207549	0.195372	0.204619
151	Ponzo & Scoppa_2015	2015	Ponzo & Scoppa	Online	0.266	20006	Italy	Southern Europe	ITA	1		20006	0.00681564	0.272554	0.00707054	0.258696	0.286413	0.253075	0.27883
152	Prichard et al._2015	2015	Prichard et al.	Online	0.33	607	Australia	Australia and New Zealand	AUS	1		607	0.0383783	0.342828	0.0406894	0.263077	0.42258	0.257171	0.399101
153	Prichard et al._2015	2015	Prichard et al.	Online	0.067	36	Australia	Australia and New Zealand	AUS	1		36	0.171113	0.0671005	0.174078	-0.274092	0.408293	-0.267428	0.387022
154	Tenesa et al._2016	2016	Tenesa et al.	Online	0.26	15437	UK	Northern Europe	GBR	1		15437	0.00777227	0.266108	0.00804935	0.250332	0.281885	0.24523	0.274649

## Sheet: Notes
Publication year	Authors	Notes
1896	Pearson
1903	Pearson and Lee	N set to 1025 - author report that correlation is "Based on 1000 to 1050 Cases of Husband and Wife"
1917	Davenport	N not reported in Wolanski, N from Davenport (no r in original - assume calculated by others)
1923	Rosinski
1930	Scheidt	(Standard error from Bulletin de la Société royale belge d'anthropologie et de préhistoire, Volumes 76-78)
1930	Scheidt
1931	Ugge	Czech code refers to 'Bohemia'
1931	Ugge
1931	Ugge
1931	Ugge
1931	Ugge
1931	Ugge
1931	Ugge
1931	Nicolaeff	Reports populations from Kharkov, Jews in Kharkov coded as Israel
1931	Nicolaeff
1931	Nicolaeff
1931	Nicolaeff
1931	Nicolaeff
1931	Nicolaeff
1932	Schiller
1933	Willoughby
1933	Willoughby
1933	Willoughby
1933	Willoughby
1933	Willoughby
1933	Willoughby
1933	Willoughby
1936	Graffi-Bennasi
1936	Pomerat	Infertile couples
1939	Tomici
1941	Schwidetzky
1941	Genna	reported as significant (p<.05)
1941	Yoshida
1944	Burgess & Wallin
1946	Smith
1961	Elston	Lapps in Sweden, standard error from Susanne (1979)
1961	Furusho	Sample size from Spuhler (but different estimate in Uchido et al. 2003 (N=431), perhaps subset?)
1962	Spuhler
1967	Huntley
1967	Susanne
1968	Spuhler	Ramah Navaho indians
1970	Johnston	Peruvian Cashinahua Indians
1970	Pollitzer et al.	N not accurately reported lowest N here (N=45 to 48 in paper) - Seminole Indians
1970	Wolanski & Chrzastek-Spruch	reported as significant (p<.05)
1973	Baldwin & Damon	0.12 from Nasioi, -0.1 from Kwaio, -0.05, from Lau, 0.12 from Baegu
1973	Baldwin & Damon
1973	Baldwin & Damon
1973	Baldwin & Damon
1973	Wolanski
1973	Crognier	Lowest sample = polygynous (N= 191), highest is monogamous . Adjusted for age.
1973	Crognier
1974	Van Scharen & Susanne
1975	Mueller	significant (p<.05), Mestizo (Rural colombia)
1976	Hill, Rubin, Peplau
1976	Harrison et al.
1976	Mueller & Malina	N= 422 'Blacks' from Philadelphia, N=384 'Whites' from Philadelphia
1976	Mueller & Malina
1977	Susanne	Correlation between observed values of spouses (reports earlier study in 1967)
1978	Roberts et al.	Method: "To enter each husband once only with the unweighted mean height of his wifes." Believe to be best estimate. Described asMohammedan Madinko (Mandinka?)
1979	Chrzastek-Spruch	Not clearly reported (180 children)
1979	Garn et al.
1979	Garn et al.
1980	Price and Vandenberg
1980	Nance, Corey and Eaves
1980	Price and Vandenberg
1981	Kaur and Singh
1981	Pieper
1981	Pieper
1983	Annest et al.	study on adoptees - intraclass correlation
1983	Malina et al.	zero order correlation
1984	Siniarska	0.26 estimate is significant (p<.05)
1984	Siniarska
1984	Siniarska
1984	Siniarska
1984	Sharma et al.
1984	Pennock-Roman	Americans from European descent
1984	McManus and Mascie-Taylor
1985	Byard et al.	Adjusted for age
1985	Province and Rao
1985	Ahmad et al	Arranged marriages
1985	Staessen et al.
1986	Jimenez-Hernandez et al.
1987	Hutchinson and Byard	Adjusted for age
1987	Mascie-Taylor	Correlations reported separately for regions and classes - pooled estimate used here
1987	Nagoshi & Johnson	N= 870 European Descent (Hawai), N=310 Japanese descenet (Hawai)
1987	Nagoshi & Johnson
1988	Okada
1989	Byard et al.
1990	Stark et al.	Adjusted for age
1990	Wolanski
1990	Wolanski	0.3 estimate reported to be sig. At p<.01
1990	Stark et al.	Adjusted for age
1990	Wolanski et al.
1990	Stark et al.	Adjusted for age
1990	Wolanski et al.
1990	Wolanski et al.
1990	Wolanski et al.
1990	Wolanski et al.
1990	Wolanski et al.
1990	Wolanski et al.
1990	Wolanski et al.
1990	Wolanski et al.
1992	Wolanski	significant at p<.05
1992	Tambs et al.	Adjusted for age
1993	Sutton	Split by type: Engaged: r=0.301, N=52; Newly-wed, r=0.170, N=99; Older couples, r=0.304; N=198
1993	Sutton
1993	Sutton
1994	Sanchez-Andres and Mesa	Adjusted for age
1994	Wolanski	significant at p<.001
1997	Dasgupta et al.	Adjusted for age
1998	Ginsburg et al.	Minimum sample sizes for all Ginsburg et al. 1998. Communicated by second author. Age adjusted
1998	Ginsburg et al.
1998	Ginsburg et al.
1998	Ginsburg et al.
1998	Ginsburg et al.
1998	To et al.
1998	Luo et al.
1999	Eaves et al.
2000	Price et al.	Obese participants and parents (r=0.092 N=1185 African American parents, r=.168, N=1185 European American parents, r=.168 N= 339 African American ego and spouse, r= .147 N= 315 European American ego and spouse)
2000	Price et al.
2000	Price et al.
2000	Price et al.
2001	Dalmia and Lawrence
2002	Al-Kandari et al.	estimates reported split by duration
2002	Al-Kandari et al.
2002	Al-Kandari et al.
2002	Xu et al.	Adjusted for age
2002	Eckman et al.	N=949 Hawaii (Caucasian) (United States), N= 400, Hawaii (Japanese descent) (United States)
2002	Eckman et al.
2003	Raychaudhuri et al.	Adjusted for age
2003	Hur
2003	Mukhopadhyay
2003	Silventoinen et al.	Average taken
2004	Salces et al.
2005	Heude et al.	Adjusted for age
2005	Knuiman et al.
2007	Ellis et al.
2008	Godoy et al.	Tsimane (Bolivia), age-adjusted
2009	Marlowe and Sear	Hadza (Tanzania)
2011	Ayala et al.
2011	Zietsch et al.
2012	Becker et al.	N= 72 Baka pygmies, N=27 (Nzimé, non-pygmies)
2012	Becker et al.
2012	Seki, Ihara, Aioki
2013	Uchida
2013	Keller et al.
2013	Stulp et al.
2013	Stulp et al.	Romantic couples, separate estimates for males and females
2013	Stulp et al.
2014	Stulp et al.
2015	Ponzo & Scoppo
2015	Prichard et al.	Australian brides to be (N=607) and N=36 university couples, Pearson r for second study personal communication, sample sizes also via personal communication.
2016	Tenesa et al.

## Sheet: geocode notes
Additional notes
* Coding of map was based on geocodes. Note that some countries did not exist or borders were redrawn. We use the current ISO3 division but note that this implies that a sample might carry the code of a country which did
not exist at the time (e.g., Israel, Czech Republic). Some populations were sampled at border regions, for the purpose of the map, we used our judgment to assign a single code.
** Note that geocodes for samples explicitly defined as (first-generation) migrants we have coded the country of origin rather than the host country. (This applies nearly exclusively to the older samples)
*** Note that geocodes imply that for example, minority groups e.g. 'Native American Indians' would receive the code USA.
