# Supplementary material for: Assortative mating for human height: A meta‐analysis
Source: Am J Hum Biol. 2016 Sep 17;29(1):e22917. doi: 10.1002/ajhb.22917 (PMC5297874; doi:10.1002/ajhb.22917)
Supplement: Supplementary file 3 — Supporting Information 2 [file AJHB-29-0-s003.xlsx]

## Sheet: PMIDresult
PMID	Included	Why not?	Access	Notes
79614	No	Not relevant / HLA genes
219681	No	Relevant / but no r for heights	http://ajcn.nutrition.org/content/32/5/1159.long
507039	No	Not relevant / Blood pressure
572136	No	Not relevant / Blood pressure
613690	No	Not relevant / deals with growth (no r for heights)		inclusion of Chrzastek-Spruch HM 1979 (same sample)
686682	Yes			Roberts et al. 1978
747189	No	Not relevant / model for transmission no r for heights
908974	No	Relevant / but no r for heights	http://www.sciencedirect.com/science/article/pii/S0022347677805015?np=y
961839	Yes			Mueller & Malina 1976
1155459	No	Relevant / but not r for heights/ but included as Province and Rao (1985)	http://www.ncbi.nlm.nih.gov/pmc/articles/PMC1762799/pdf/ajhg00437-0071.pdf	Province and Rao (1985)
1222949	No	Not relevant / heredity of eye structure
1274898	No	Relevant / but no r for heights	http://archpedi.jamanetwork.com/article.aspx?articleid=506470
1317824	No	Not relevant / fat distribution	http://europepmc.org/abstract/med/1317824	(unable to locate)
1317833	No	Not relevant / obesity in childhood (adoptee study)	http://europepmc.org/abstract/med/1317833	(unable to locate)
1328094	No	Not relevant / obesity in childhood (adoptee study)	http://europepmc.org/abstract/med/1328094	(unable to locate)
1370396	No	Not relevant / lymphocytes and drug abusers
1460674	No	Not relevant /cell lines and immunodeficiency virus
1487137	No	Relevant / Behavior genetics paper (no r for heights)
1527053	No	Not relevant / biological chemistry
1600819	No	Not relevant / deals with growth
1642316	Yes			Tambs et al. (1992)
1776554	No	Not relevant / deals with self-other agreement in perceived weight	http://www.sciencedirect.com/science/article/pii/030646039190031C
1786168	No	Not relevant / deals with arterial pressure and ethnicity in children		in Portuguese
1797975	No	Not relevant / blood group frequencies
1871076	No	Not relevant / Cardiovascular disease in Black families	http://ac.els-cdn.com/0091743591900434/1-s2.0-0091743591900434-main.pdf?_tid=cc65ad6c-d34e-11e5-a93e-00000aacb35d&acdnat=1455477289_c12bf02f708ed4e202117db6e6205a3b
2239101	No	Relevant / but no r for heights	http://sci-hub.io/10.1017/S0001566000005389
2252251	No	Relevant / but no r for heights	http://www.atsjournals.org/doi/pdf/10.1164/ajrccm/142.6_Pt_1.1337
2260843	Yes			Stark et al. (1990)
2270503	No	Relevant / but no r for heights
2627622	No	Not relevant / bone marrow transplantation
2722915	No	Relevant / but no r for heights	http://journals.cambridge.org/action/displayAbstract?fromPage=online&aid=1635328&fileId=S0021932000017880
2729890	No	Not relevant / growth rate
2729893	No	Relevant / but no r for heights for spouses	http://www.tandfonline.com.sci-hub.io/doi/pdf/10.1080/03014468700006952
2764083	No	Missed	http://onlinelibrary.wiley.com/doi/10.1002/ajpa.1330790306/epdf	Byard et al. 1989, r=.29, n= 129, West Bengal India
2797995	No	Not relevant / obesity in children		in french
2847529	No	Relevant / but no r for heights	http://www.ncbi.nlm.nih.gov/pmc/articles/PMC1715523/pdf/ajhg00121-0207.pdf
3257380	No	Not relevant / HLA typing
3331501	No	Relevant / but no r for heights	http://sci-hub.io/10.1017/S0001566000006930
3355103	No	Relevant / but no r for heights	http://sci-hub.io/10.1080/03014468800009531	estimates assort mating from data, did use .29 input value but unclear N)	No husband-wife pairs are available, since none of our participants later became spouses. / assortative mating estimated
3389731	No	Indexed but on same database (NCDS) as other Macie-Taylor (1987) therefore not included
3389765	No	Relevant / but no r for heights	http://www.jstor.org.sci-hub.io/stable/29539852
3425036	No	Not relevant / staphylococci
3515648	No	Not relevant / renal transplants
3558925	No	Not relevant / cows
3592613	Yes			Mascie-Taylor (1987)
3618749	Yes			Hutchinson & Byard (1987)
3686065	No	Not relevant / Comment on paper
3700455	No	Not relevant / Comment on paper
3757285	No	Relevant / but no r for heights	http://sci-hub.io/10.3109/10641968609046582
3767311	No	Relevant / but no r for heights	http://sci-hub.io/doi/10.1080/03014468600008561
3799597	No	Not relevant / linear modelling genetics
3874527	No	Not relevant / peer influence on drug abuse
3976658	Yes			Province and Rao (1985)
3997916	Yes			Ahmad et al. 1985
3998054	Yes		https://www.researchgate.net/profile/Christopher_Bulpitt/publication/19163997_Familial_aggregation_of_blood_pressure_anthropometric_characteristics_and_urinary_excretion_of_sodium_and_potassium-A_population_study_in_two_Belgian_towns/links/552bed530cf29b22c9c23da6.pdf	Staessen et al. 1985; r=.29; n=191, Belgians
4041159	No	Relevant / but no r for heights	http://sci-hub.io/doi/10.1080/03014468500007831	Included as Byard et al. 1985
4044786	No	Not relevant / Cranofacial metrics - included Byard et al. 1985 (same sample?)		Byard et al. 1985
4216562	Yes	(included via Wolanski 1994)		Wolanski 1973
5538264	Yes			Johnston 1970
6197424	No	Not relevant / lymphocytes
6320046	No	Not relevant / neuroscience in rats
6441548	No	Not relevant / Blood pressure		(unable to locate / in french / checked similar pub. In english by same authors)
6465308	Yes			Pennock-Roman (1984)
6496658	No	Relevant / but no r for heights	http://onlinelibrary.wiley.com/doi/10.1002/ajpa.1330650104/epdf	Included as Byard et al. 1985
6519901	No	Relevant / but already included (Framingham heart study)		Mukhopadhyay (2003)
6530216	Yes			McManus and Mascie-Taylor (1984)
6539571	Yes			Sharma et al. (1984)
6540524	No	Relevant / but no r for heights (estimates them from twin model)	http://onlinelibrary.wiley.com/doi/10.1002/ajpa.1330640202/epdf	(Table 4 offers estimate of r=.325 -- N estimated at 144 families)
6540542	No	Relevant / but no r for heights	http://sci-hub.io/10.1080/03014468400007201
6543107	Yes			Included as Sharma et al. 1984
6764304	Yes	(Review)		Spuhler 1982
6769156	No	Not relevant / use of asthma medicine
6837561	Yes			Annest et al. 1983; Intraclass-correlation: r=0.2509 ; N=407
6838159	No	Relevant / but no r for heights	http://sci-hub.io/10.1080/03014468300006251
6874901	No	Not relevant / cholera
7081949	No	Relevant / but no r for heights	http://sci-hub.io/10.1080/03014468200005641
7124927	No	Relevant / but no r for heights	http://onlinelibrary.wiley.com/doi/10.1002/ajpa.1330580312/epdf	(attempts to estimate r)
7196135	Yes			Nancy, Corey and Eaves (1980)
7196668	No	Relevant / but no r for heights (estimates them from twin model)
7211843	No	Relevant / Behavior genetics paper (no r for heights)	http://www.ncbi.nlm.nih.gov/pmc/articles/PMC1684952/pdf/ajhg00362-0143.pdf
7283389	Yes			Kaur & Singh (1981)
7320960	No	Not relevant / deals with ischemic pain in oral contraceptive users
7391802	No	Not relevant / gene frequencies and blood
7488754	No	Not relevant / tooth implants
7607413	No	Not included in final file as height ratio (not actual height)		Checked was in original search file
7633492	Yes			Wolanski (1994)
7719389	No	Relevant / but no r for heights	(received .pdf from author)
7779767	No	Relevant / but no r for heights	http://onlinelibrary.wiley.com/doi/10.1111/j.2044-8341.1995.tb01811.x/epdf
7983096	Yes			Sanchez-Andres and Mesa 1994
8026430	No	Not relevant / paternity estimation
8074146	No	Not relevant / case reports
8160372	No	Not relevant / colour vision
8425882	Yes			Sutton 1993
8427042	No	Relevant / but no r for heights	http://onlinelibrary.wiley.com/doi/10.1002/jbmr.5650080102/epdf	Does list correlations between parents and daughters/sons but no correlation between parents
8452057	No	Not relevant / obesity measured with silhouetes
8619375	No	Relevant / but no r for heights	http://onlinelibrary.wiley.com/doi/10.1002/jbmr.5650101214/epdf
8647377	No	Relevant / but no r for heights	http://onlinelibrary.wiley.com/doi/10.1002/(SICI)1098-2272(1996)13:1%3C35::AID-GEPI4%3E3.0.CO;2-5/epdf
8652823	No	Not relevant / HLA expression
8702210	No	Relevant / but no r for heights	http://www.tandfonline.com.sci-hub.io/doi/abs/10.1080/03014469600004332
8805046	No	Relevant / but no r for heights	http://sci-hub.io/10.1159/000184849	Does include range of estimate from secondary source book (textbook on growth)
8853066	No	Not relevant / sickle cell disease
8963355	No	Relevant / but deals with fat distribution no r for heights
8990370	No	Not relevant / serology and homozygosity
9017277	No	Not relevant / review on obesity and genetics
9050927	No	Relevant / but no r for heights	http://cdn.intechopen.com/pdfs-wm/30556.pdf
9055062	No	Relevant / but no r for heights	http://onlinelibrary.wiley.com/doi/10.1002/(SICI)1098-2272(1997)14:1%3C63::AID-GEPI5%3E3.0.CO;2-6/epdf
9286584	No	Not relevant / HLA matching
9363672	No	Relevant / but no r for heights	https://www.researchgate.net/profile/Jagadish_Das2/publication/13865536_Correlation_of_Anthropometric_Measurements_of_Mothers_and_Their_Newborns/links/55ad59bf08ae98e661a429c4.pdf
9369250	No	Relevant / genetics for heart, already included as Framinghart study (here: .29 N=855)	http://hyper.ahajournals.org/content/30/5/1025.long	Mukhopadhyay (2003)
9395743	No	Relevant but no r for heights included as Salces et al. 2004	http://sci-hub.io/10.1080/03014469700005342	Included as Salces et al. 2004
9504818	No	Not relevant / gene expression
9698582	No	Not relevant / deals with stomatopods
9773847	Yes			Luo et al. 1998
9817574	No	Relevant / but no r for heights	http://www.sciencedirect.com/science/article/pii/S0031938498001012
9833238	No	Relevant / but no r for heights	http://www.elsevier.es/es-revista-medicina-clinica-2-articulo-agregacion-familiar-cifras-presion-arterial-2539	(in Spanish checked for talla not reported)
9881129	No	Not relevant / IQ and genetics
9893071	No	Relevant / but no r for heights	http://onlinelibrary.wiley.com/doi/10.1359/jbmr.1999.14.1.102/epdf
9915570	No	Relevant / but no r for heights	http://onlinelibrary.wiley.com/doi/10.1002/(SICI)1098-2272(1999)16:1%3C95::AID-GEPI8%3E3.0.CO;2-6/epdf
9924609	Yes			Ginsburg et al. 1998
10048104	No	Relevant / but no r for heights	http://www.sciencedirect.com/science/article/pii/S0091743598903942
10382577	No	Not relevant / deals with tooth loss
10516353	No	Not relevant / renal transplants
10541404	No	Relevant / but no r for heights	http://sci-hub.io/10.1080/030144699282543
10757629	No	Relevant / but no r for heights	https://www.researchgate.net/profile/Johannes_Hebebrand2/publication/12558049_Epidemic_obesity_are_genetic_factors_involved_via_increased_rates_of_assortative_mating/links/0c96053b7d678718d4000000.pdf
10766987	No	Not relevant / Prader-Willi syndrome
10849075	No	Not relevant / deals with plants(no r for heights)
10849076	No	Not relevant / deals with plants(no r for heights)
10968727	Yes		http://onlinelibrary.wiley.com/doi/10.1038/oby.2000.43/epdf	Price et al. 2000 r=.092 (N= 1185 obese African Americans (parents)) , r=.168 (N= 1185 Americans, european descent (parents)) , r= .168 (N= 339 African Americans and spouse), r=.147 (N=315, european descent)
11052548	No	Relevant / but no r for heights , included via Ellis et al. 2007 in previous search	http://aje.oxfordjournals.org/content/152/8/704.full.pdf+html	Ellis et al., 2007
11082137	No	Relevant / genetics for left ventricle no r for height reported	http://hyper.ahajournals.org/content/36/5/740.full.pdf+html
11170989	No	Not relevant / legionella
11206956	No	Not relevant / sickle cell disease
11260210	No	Not relevant / cataract
11285981	No	Not relevant / distributive justice and oocytes
11293729	No	Not relevant / smoking (no r for heights)
11523270	No	Relevant / but no r for heights	http://link.springer.com/article/10.1353/dem.2001.0026
11523706	No	Relevant / but included as Silventoinen et al. (2003)		Silventoinen et al. 2003
11566653	No	Relevant / but no r for heights	http://ajcn.nutrition.org/content/74/4/529.full.pdf+html
11583103	No	Not relevant / review on morpholofical evolution of athletes
11599737	No	Not relevant / cholera
11700286	No	Not relevant / review on quantitative genetics
11702488	No	Relevant / but no r for heights	http://journal.cpha.ca/index.php/cjph/article/download/38/38
11860039	No	Not relevant / depression in women
11868061	No	Not relevant / beta blockers
11911449	Yes			Al-kandari et al. 2002
12018116	No	Relevant / but no r for heights , Included as Salces et al. 2004	http://ac.els-cdn.com/S0018442X04700165/1-s2.0-S0018442X04700165-main.pdf?_tid=81e6af68-d36a-11e5-abe5-00000aacb362&acdnat=1455489190_a6444bb456e843f7340a1f1dd4944256	Included as Salces et al. 2004
12241949	No	Not relevant /sickle cell disease
12414083	No	Not relevant / object working memory
12416449	No	Not relevant / genotypic drug resistance
12473259	No	Relevant / but no r for heights	https://www.researchgate.net/profile/Attila_Kardos2/publication/10999211_Electrocardiographic_measures_of_left_ventricular_hypertrophy_show_greater_heritability_than_echocardiographic_left_ventricular_mass/links/54a12f580cf256bf8bae3859.pdf
12474789	No	Not relevant / development of autism in children
12584245	No	Not relevant / gene expression
12587007	No	Not relevant / obesity and cut-offs
12674831	No	Not included same sample as Al-Kandari et al.2002		Al-Kandari et al. (2002)
12713744	No	Relevant / but no r for heights (SDS preference)	http://www.ncbi.nlm.nih.gov/pmc/articles/PMC1691293/
12737660	No	Relevant / but no r for heights	http://rspb.royalsocietypublishing.org/cgi/pmidlookup?view=long&pmid=12737660
12810039	No	Relevant / but no r for heights	http://www.sciencedirect.com/science/article/pii/S0022096503000614
12953173	Yes			Silventoinen et al. 2003
14520251	No	Relevant / but no r for heights	http://www.sciencedirect.com/science/article/pii/S0002822303010757
14621906	No	Not relevant / HLA matching
14677849	No	Not relevant / dogs (no r for heights)
14969402	No	Not relevant / skeletal benefits and exercise
14971397	Yes			Hur 2003
15030018	Yes			Salces et al. 2004
15077035	No	Not relevant / kidney transplantation
15148406	No	Not relevant / colour blindness
15267916	No	Not relevant / deals with physical chemistry
15306362	No	Relevant / but no r for heights	http://rspb.royalsocietypublishing.org/content/271/1544/1129.long
15474670	No	Not relevant / lung cancer
15571992	Yes		http://www.sciencedirect.com/science/article/pii/S1047279704000900?np=y	Knuiman et al. 2005
15914305	No	Not relevant / identification from blood
15989749	No	Not relevant / deals with parameter estimates in twin designs
16099778	No	Relevant / but no r for heights	http://sci-hub.io/10.1080/03014460500087857
16147399	No	Relevant / but included as Malina et al. 1983	http://www.ncbi.nlm.nih.gov/pubmed/?term=16147399	Malina et al. 1983
16153863	No	Not relevant / muscle cells
16171826	No	Not relevant / theoretcial model for mating
16176713	No	Relevant / but no r for heights	https://www.researchgate.net/profile/Per_Magnus/publication/7586679_Resolving_the_Genetic_and_Environmental_Sources_of_the_Correlation_Between_Height_and_Intelligence_A_Study_of_Nearly_2600_Norwegian_Male_Twin_Pairs/links/0deec531700be9c9cd000000.pdf
16451590	No	Not relevant / genetics of alcoholism
16540493	No	Not relevant / drinking motives
16565746	No	Relevant / but no r for heights	http://journals.plos.org/plosgenetics/article?id=10.1371/journal.pgen.0020041
16734134	No	Not relevant / bone marrow lymphocytes
17180680	No	Relevant / but no r for heights (models assort. Mating)	http://link.springer.com/article/10.1007%2Fs00439-006-0305-z
17408499	No	Not relevant / gene expression
17429837	No	Not relevant / mucosa in smokers
17504617	No	Not relevant / childhood obesity
17878563	No	Not relevant / microbial tracking
18261151	No	Not relevant / prostate cancer cells
18320109	No	Not relevant / mycobacteria
18400920	No	Not relevant / bacteria
18436378	No	Not relevant / neural basis of resemblance
18511138	No	Not relevant / child health and water access
18707429	No	Not relevant / altruism and phenotype matching in kin
18761362	No	Not relevant / self-resembling faces and brain activation
18778532	No	Relevant / but no r for heights	http://www.ncbi.nlm.nih.gov/pmc/articles/PMC2883310/
18839131	No	Relevant / but no r for heights	http://link.springer.com/article/10.1007%2Fs00125-008-1163-0
18947347	No	Relevant / but no r for heights	http://pss.sagepub.com/content/19/9/843.full.pdf+html
18993117	No	Not relevant / rodenticides
19008711	No	Relevant / but no r for heights	http://journals.lww.com/jhypertension/pages/articleviewer.aspx?year=2008&issue=12000&article=00012&type=abstract
19012641	No	Relevant / but no r for heights	http://onlinelibrary.wiley.com/doi/10.1111/j.1440-1754.2008.01397.x/epdf
19038015	No	Not relevant / obesity in adolescence
19053870	No	Not relevant / antibiotics
19075675	No	Not relevant / lethal genes and cancer
19091418	No	Not relevant / risk of melanoma
19154389	No	Not relevant / freshwater sculpin
19189777	No	Not relevant / cranofacial phenotyping and sleep apnea
19210177	No	Relevant / but no r for heights	http://www.ncbi.nlm.nih.gov/pmc/articles/PMC3090211/
19335183	No	Not relevant / personality in twins
19481252	No	Not relevant / heart valve characteristics
19570778	Yes			Marlowe & Sear 2009
19631685	No	Not relevant / brain development and stress
19691363	No	Not relevant / competitive golf
19713452	No	Relevant / but no r for heights	http://www.ncbi.nlm.nih.gov/pmc/articles/PMC2894670/
19733230	No	Not relevant / ontological discovery environment
19763093	No	Not relevant / toddler silhouette scale
19800049	No	Not relevant / clinical diagnostics and human genetics
19957167	No	Not relevant / bone mineral density and fatness	http://www.ncbi.nlm.nih.gov/pmc/articles/PMC2809303/
20066931	No	Relevant / but no r for heights	http://personal.lse.ac.uk/KANAZAWA/pdfs/AJP2009.pdf
20149367	No	Relevant / but no r for heights	http://www.sciencedirect.com/science/article/pii/S0018442X10000491
20167680	No	Relevant / but no r for heights	http://www.ncbi.nlm.nih.gov/pmc/articles/PMC2867539/
20178038	No	Not relevant / biomarkers
20181907	No	Not relevant / microbiology
20199563	No	Relevant / but no r for heights	doi: 10.1111/j.1558-5646.2010.00985.x
20200961	No	Relevant / but no r for heights	http://onlinelibrary.wiley.com/store/10.1002/jbmr.45/asset/45_ftp.pdf?v=1&t=ikn42jce&s=303bb58757c0d6d22e627150798beb68f83b6453
20338942	No	Not relevant / zebrafish models and collagens
20353464	No	Not relevant / liver transplantation
20473864	No	Not relevant / T-cells and HPV
20477720	No	Relevant / but no r for heights	http://sci-hub.io/10.1375/twin.13.3.223
20513564	No	Not relevant / alloimmunization
20531019	No	Relevant / but no r for heights	http://journals.lww.com/jpgn/pages/articleviewer.aspx?year=2010&issue=08000&article=00006&type=abstract
20576739	No	Not relevant / deals with plants(no r for heights)
20603722	No	Relevant / Behavior genetics paper without assort. Mating data	http://www.ncbi.nlm.nih.gov/pmc/articles/PMC3044837/
20623172	No	Relevant / but no r for heights	http://download.springer.com/static/pdf/174/art%253A10.1007%252Fs10519-010-9378-5.pdf?originUrl=http%3A%2F%2Flink.springer.com%2Farticle%2F10.1007%2Fs10519-010-9378-5&token2=exp=1455482028~acl=%2Fstatic%2Fpdf%2F174%2Fart%25253A10.1007%25252Fs10519-010-9378-5.pdf%3ForiginUrl%3Dhttp%253A%252F%252Flink.springer.com%252Farticle%252F10.1007%252Fs10519-010-9378-5*~hmac=d125d56a03b38262d349da9101ae7dd68…
20677948	No	Relevant / but no r for heights	http://www.angle.org/doi/pdf/10.2319/050410-66.1
20738786	No	Not relevant / Plant speciation (no r for heights)
21029111	No	Not relevant / antibodies and platelet transfusion
21080958	No	Not relevant / lactobacillus
21118193	No	Not relevant / epistasis in biallellic loci
21120954	No	Not relevant / spinal muscular atrophy
21131230	No	Relevant / but no r for heights	http://www.sciencedirect.com/science/article/pii/S1386505610002145
21143711	No	Not relevant / antibiotic resistance
21144015	No	Not relevant / deals with vultures
21362185	No	Not relevant / deals with syndrome database
21404879	No	Relevant / but no r for heights	http://krex.k-state.edu/dspace/bitstream/handle/2097/13323/ROSENKRANZDEG2011.pdf?sequence=1
21429269	No	Relevant / Quantitative genetics paper without estimate	http://journals.cambridge.org/action/displayAbstract?fromPage=online&aid=8234518&fileId=S0016672310000571
21508607	Yes			Zietsch et al. 2011
21631149	No	Not relevant / deals with HIV infection
21665725	No	Not relevant / deals with plants(no r for heights)
21893181	No	Not relevant / deals with hearing impairment in specific family
22145342	No	Not relevant / deals with cholera
22319171	No	Not relevant / Neanderthal genes and enamel formation
22356481	No	Not relevant / phenotypic matching ethnicity red blood cells
22633615	No	Relevant / but no r for heights	http://www.sciencedirect.com/science/article/pii/S000399691200101X
22646146	No	Not relevant / deals with sickle cell disease
22665477	No	Not relevant / nicotinic receptors
22695700	No	Not relevant / deals with scoliosis
22724001	No	Not relevant / autism
22773169	No	Relevant / but no r for heights	http://download.springer.com/static/pdf/576/art%253A10.1007%252Fs12110-012-9146-8.pdf?originUrl=http%3A%2F%2Flink.springer.com%2Farticle%2F10.1007%2Fs12110-012-9146-8&token2=exp=1455480685~acl=%2Fstatic%2Fpdf%2F576%2Fart%25253A10.1007%25252Fs12110-012-9146-8.pdf%3ForiginUrl%3Dhttp%253A%252F%252Flink.springer.com%252Farticle%252F10.1007%252Fs12110-012-9146-8*~hmac=7f78cd204eb7d31327e3cb732ab1b2d3a…
22795579	No	Not relevant / quality of life with vulvar cancer
22834462	No	Not relevant / memory and bipolar disorder
22848409	No	Relevant / but no r for heights	http://journals.plos.org/plosone/article?id=10.1371/journal.pone.0040905
22893001	No	Not relevant / human phosphatome
22898549	No	Not relevant / neuromuscular electrical stimulation
22902400	No	Not relevant / lymphocytes
23011216	No	Not relevant / BMI fluctuation (no r for heights)	http://www.ncbi.nlm.nih.gov/pmc/articles/PMC3474545/
23179229	No	Relevant / but no r for heights	http://link.springer.com/article/10.1007%2Fs00774-012-0408-7
23337012	No	Not relevant / hydranencephaly
23342102	Yes			Stulp et al. 2013
23419379	No	Not relevant / celiac disease and inflammatory bowel disease
23429552	No	Not relevant / cellular HIV DNA
23451032	No	Not relevant / cues to paternity in macaques
23464148	No	Not relevant / deals with physical chemisrty
23501787	No	Not relevant / genomic evolution and polymorphism
23593038	Yes			Keller et al. 2013
23642635	No	Not relevant / deals with craving for alcohol
23671412	No	Not relevant / breast cancer survival
23672081	No	Not relevant / rapid identification of microorganisms
23723452	No	Not relevant / deals with alloimmunization in sickle cell disease
23776347	No	Relevant / but no r for heights	http://www.ncbi.nlm.nih.gov/pmc/articles/PMC3681158/
23917311	No	Not relevant / deals with influenza and clinical specimens
23950928	No	Not relevant / maternal asthma risk and transcription
23988118	No	Relevant / but no r for heights	http://www.ncbi.nlm.nih.gov/pmc/articles/PMC4037293/
24111979	No	Relevant / but no r for heights	http://sci-hub.io/10.3109/03014460.2013.836243
24219847	No	Not relevant / review on adaptive behavior dynamics
24405888	No	Not relevant / human umbilical cord stromal cells
24451221	No	Not relevant / inflammatory Bowel Disease
24579128	No	Not relevant / histopathology
24654919	No	Relevant / but no r for heights	https://www.researchgate.net/profile/Teresa_Castillo2/publication/261030811_Body_fatness_in_relation_to_physical_activity_and_selected_socioeconomic_parameters_of_adolescents_aged_15-17_years_in_Merida_Yucatan/links/547653e90cf2778985b07e25.pdf
24696140	No	Not relevant / lipid mediators
24698580	No	Not relevant / deals with hospital epidemiology
24759368	No	Not relevant / visual paternity cues experiment	http://rsbl.royalsocietypublishing.org/content/10/4/20140063.long
24775443	No	Not relevant / cancer risk Li-Fraumeni patients
24938865	No	Not relevant / disease subtyping
24975905	No	Not relevant / heart failure
25062409	No	Not relevant / Eucommia ulmoides.
25076665	No	Relevant / but no r for heights	http://www.ncbi.nlm.nih.gov/pmc/articles/PMC4216964/pdf/jhpn0032-0276.pdf
25093623	No	Not relevant / polycystuc ovary syndrome
25224258	No	After search window / review dealing with intelligence	http://www.ncbi.nlm.nih.gov/pmc/articles/PMC4270739/
25280116	Yes	Relevant but after search window	http://onlinelibrary.wiley.com/doi/10.1002/ajhb.22629/epdf	Inclusion makes earlier result stronger r=.266 , N=20,006, Italian couples
25280750	No	Not relevant / deals with CNV - cross-species phenotype data
25326125	No	After search window / dealing with clinical disorder
25329656	No	Relevant / but no r for heights	http://journals.plos.org/plosone/article?id=10.1371/journal.pone.0109932
25440183	No	Not relevant / deals with growth and bone mass
25933616	No	Not relevant / thyroid nodules
26048937	No	Not relevant / Lactobacillus
26141072	No	Not relevant / deals with pulmonary phenotype
26161803	No	Not relevant outside sampling window
26284790	No	After search window / mother infant pairs no data on assortment	http://journals.plos.org/plosmedicine/article?id=10.1371/journal.pmed.1001865	mentions assortative mating for height as confound
26467218	No	Not relevant / medical case report
26781582	Yes	Relevant but after search window	http://genomebiology.biomedcentral.com/articles/10.1186/s13059-015-0833-8	Inclusion makes earlier result stronger r=.26 , N=15437

## Sheet: PMC
PMCID	Pubmed	Included	Why not?	Access	Notes
420416	15148406	15148406
1413498	16565746	16565746
1684119	3799597	3799597
1684557	3976658	3976658
1685878	747189	747189
1691293	12713744	12713744
1691313	12737660	12737660
1691703	15306362	15306362
2446840	18400920	18400920
2781963	19570778	19570778
2908166	20576739	20576739
3009672	21144015	21144015
3044837	20603722	20603722
3090211	19210177	19210177
3431316	22956910	22902400
3444291	21508607	21508607
3474545	23011216	23011216
3546926	23342102	23342102
3579836	23451032	23451032
3617178	23593038	23593038
3681158	23776347	23776347
4013696	24759368	24759368
4201474	25329656	25329656
4270739	25224258	25224258
4498760	26161803	26161803
4510185	26048937	26048937
4540580	26284790	26284790
4717574	26781582	26781582

## Sheet: WoS
WoS	PMID	PMIDmatch?	Doi	Included	Why not		Notes
WOS:000368401300001	26781582	26781582	10.1186/s13059-015-0833-8
WOS:000362964700003	26200739	#N/A	10.1111/evo.12731	No	Not relevant / deals with plants
WOS:000358278600019	26048937	26048937	10.1128/AEM.00851-15
WOS:000364199800132		#N/A		No	Not relevant / deals with trees
WOS:000360708300007	26284790	26284790	10.1371/journal.pmed.1001865
WOS:000358162300060	26161803	26161803	10.1371/journal.pone.0131795
WOS:000350473300004	25270032	#N/A	10.1002/ajhb.22629	Yes	After search window	r=.266, N= 20,006 couples, Italy	Web of sciences mixes this up - PMID already included
WOS:000349982800007		#N/A	10.1177/0265407514529068	Yes	After search window	r= .33, N=634, Australian brides to be	(self-reported by brides, N= not reported with test but derived from table; study 2: 36 couples relevant but no r reported -- emailed authors)
WOS:000350473300003	25280116	25280116	10.1002/ajhb.22627	No	Not relevant / 2D:4D ratio in rowers		Wrong PMID! In WoS
WOS:000344988800023		#N/A	10.1109/LGRS.2014.2350263	No	Not relevant / physics paper
WOS:000349403400010	25224258	25224258	10.1038/mp.2014.105
WOS:000348399800019	25326125	25326125	10.1007/s11605-014-2679-x
WOS:000346743100089	25384046	#N/A	10.1371/journal.pone.0112322	No	after search window, contains data from Framingham study (lower N though)		included as Mukhopadhyay (2003)
WOS:000346743100089	25093623	25093623	10.1210/jc.2014-2703
WOS:000343875900007	25280750	25280750	10.1136/jmedgenet-2014-102633
WOS:000345204100036	25329656	25329656	10.1371/journal.pone.0109932
WOS:000342412200003		#N/A	10.1007/s10336-014-1070-8	No	Not relevant / deals with birds
WOS:000339540400006	24975905	24975905	10.1016/j.hfc.2014.04.008
WOS:000338846300005	24696140	24696140	10.1152/ajpcell.00024.2014
WOS:000337105600010		#N/A	10.1139/cjfr-2013-0500	No	Not relevant / deals with trees
WOS:000335813100008		#N/A	10.1098/rsbl.2014.0063	No	Not relevant / paternity cues from faces
(No Wos)	24698580	24698580	(No doi)
WOS:000337144700075		#N/A	10.1371/journal.pgen.1004329	Yes			Included Keller et al (2013)
WOS:000331133300006	24111979	24111979	10.3109/03014460.2013.836243
WOS:000335650700015	24451221	24451221	10.1097/01.MIB.0000441348.32570.34
WOS:000330981100033	23943166	#N/A	10.1007/s00198-013-2477-4	No	Not relevant / osteoporosis		http://link.springer.com/article/10.1007%2Fs00198-013-2477-4
WOS:000338167900001	24938865	24938865	10.1186/1471-2156-15-73
WOS:000335262400001	24775443	24775443	10.1186/1750-1172-9-63
(No Wos)	24759368	24759368	10.1098/rsbl.2014.0063
WOS:000328555600014		#N/A	10.1111/1365-2745.12179	No	Not relevant / deals with plants
WOS:000330266500036		#N/A	10.1002/2013JD020478	No	Not relevant / geophysics
WOS:000330601000079		#N/A	10.1016/j.foreco.2013.09.021	No	Not relevant / deals with trees
WOS:000325764000003	23917311	23917311	10.1128/AAC.01086-13
WOS:000327075800028		#N/A	10.1007/s10342-013-0715-0	No	Not relevant / deals with trees
WOS:000325039600023	23642635	23642635	10.1016/j.comppsych.2013.03.023
WOS:000326426600001	24219847	24219847	10.1037/a0034244
WOS:000322879100030	23723452	23723452	10.1182/blood-2013-03-490623
WOS:000320415600003	23501787	23501787	10.1016/j.ygeno.2013.02.011
WOS:000321305300014	23419379	23419379	10.1038/ajg.2013.20
WOS:000318641300023	23429552	23429552	10.1093/cid/cit105
WOS:000323018900013		#N/A	(No doi)	No	Not relevant / deals with trees
WOS:000317169700002		#N/A	10.1016/j.paid.2012.12.019	Yes	Relevant, study 1 included now (before not included as not long-term couples/marriages), study 2 no relevant data	(r = .19;p = .081; N = 84) and women (r = .29; p < .0001; N = 231). Dutch Students	Stulp et al. PAID paper
WOS:000318073300044	23593038	23593038	10.1371/journal.pgen.1003451
WOS:000315567500008		#N/A	10.1007/s10546-012-9776-8	No	Not relevant / metereology
WOS:000315433400002		#N/A	10.1007/s10288-012-0211-2	No	Not relevant / shelf space
WOS:000316017700013	23179229	23179229	10.1007/s00774-012-0408-7
WOS:000315667800017	23464148	23464148	10.1063/1.4792642
WOS:000316658800005	23451032	23451032	10.1371/journal.pone.0055846
WOS:000314322100013	23337012	23337012	10.1016/j.pediatrneurol.2012.10.009
WOS:000313682700094	23342102	23342102	10.1371/journal.pone.0054186
WOS:000329816000004	23988118	23988118	10.1146/annurev-genet-111212-133258
(no Wos)	24579128	24579128	(No doi)
WOS:000320032100009	23671412	23671412	10.1371/journal.pcbi.1003047
WOS:000323097300016	23950928	23950928	10.1371/journal.pone.0070387
WOS:000326461900001	24405888	24405888	10.1186/scrt331
(no Wos)	23672081	23672081	(No doi)
WOS:000332132600016		#N/A	(No doi)	No	Not relevant / deals with trees
WOS:000325236000014	24081235	#N/A	10.1159/000352007	No	Relevant but no r for heights	https://www.karger.com/Article/Pdf/352007
WOS:000319174200005		#N/A	(No doi)	No	Not relevant / deals with plants
WOS:000310668700002		#N/A	10.1016/j.evolhumbehav.2012.03.001	Yes			Becker et al. (2012)
WOS:000309659800001	23011216	23011216	10.1007/s10519-012-9567-5
WOS:000311464400002	22902400	22902400	10.1016/j.imlet.2012.08.002
WOS:000309512500014	22898549	22898549	10.1152/japplphysiol.01627.2011
WOS:000310409400014	22633615	22633615	10.1016/j.archoralbio.2012.03.010
WOS:000309477000001	22695700	22695700	10.1007/s00586-012-2389-6
WOS:000308226900005	22773169	22773169	10.1007/s12110-012-9146-8
WOS:000306805000009	22834462	22834462	10.1111/j.1399-5618.2012.01036.x
WOS:000306651700026	22665477	22665477	10.1074/jbc.M112.379339
WOS:000305409000011	22319171	22319171	10.1093/molbev/mss023
WOS:000305854700006		#N/A	10.3846/bjrbe.2012.16	No	Not relevant / deals with engineering
WOS:000305878200006		#N/A	10.1016/j.flora.2012.01.012	No	Not relevant / deals with plants
WOS:000305146000012		#N/A	(No doi)	No	Not relevant / deals with trees
WOS:000301634900003		#N/A	(No doi)	No	Not relevant / deals with trees
WOS:000299857100011	20566522	#N/A	10.1177/1010539510372539	No	Relevant but no r for heights		http://aph.sagepub.com/content/24/1/104.full.pdf / emailed
WOS:000298056200004	22136396	#N/A	10.3109/03014460.2011.635695	Yes			Seki et al. (2012)
(No Wos)	22646146	22646146	(No doi)
(No Wos)		#N/A	(No doi)	No	Not relevant / deals with architecture		UT: KJD:ART001639736
WOS:000308316400003	22893001	22893001	10.1038/msb.2012.36
WOS:000314252600001		#N/A		No	Not relevant / deals with trees
WOS:000305652700069	22724001	22724001	10.1371/journal.pone.0039351
WOS:000298724300019	21893181	21893181	10.1016/j.heares.2011.08.010
WOS:000297930400021		#N/A	10.1017/jfm.2011.389	No	Not relevant / physics paper
WOS:000296946700015	22027054	#N/A	10.1016/j.jada.2011.08.001	No	Relevant but no r for heights		http://www.sciencedirect.com/science/article/pii/S000282231101371X#
(no Wos)		#N/A	10.5216/pat.v41i3.10760	No	Not relevant / deals with plants		SCIELO:S1983-40632011000300014
(no Wos)	22145342	22145342	(No doi)
WOS:000292704900009	21682579	#N/A	10.3109/17477166.2011.583662	Yes	missed (abstract deals with obesity)	(r=.18, N=226, UK)	http://onlinelibrary.wiley.com/doi/10.3109/17477166.2011.583662/epdf
WOS:000290151500007	21508607	21508607	10.1086/659629
WOS:000289529000007	21029111	21029111	10.1111/j.1423-0410.2010.01435.x
WOS:000290095400024	21631149	21631149	10.3934/mbe.2011.8.605
WOS:000287749700002	20623172	20623172	10.1007/s10519-010-9378-5
WOS:000287749700008	20603722	20603722	10.1007/s10519-010-9376-7
WOS:000287231900006	21131230	21131230	10.1016/j.ijmedinf.2010.11.002
WOS:000287376300010	21120954	21120954	10.1002/humu.21419
WOS:000285264000010	20473864	20473864	10.1002/ijc.25371
WOS:000285972900005	21143711	21143711	10.1111/j.1365-2672.2010.04906.x
WOS:000285629000086		#N/A	10.1016/j.proci.2010.06.009	No	Not relevant / deals with combustion
WOS:000285356000013	21118193	21118193	10.1111/j.1469-1809.2010.00625.x
WOS:000299190500012	22446604	#N/A	(No doi)	No	Relevant but no r for heights		http://www.scielo.cl/pdf/bres/v44n4/art12.pdf
WOS:000288226200001	21362185	21362185	10.1186/1471-2105-12-65
(no Wos)	22356481	22356481	(No doi)
WOS:000299404200023		#N/A	(No doi)	No	Not relevant / deals with trees
WOS:000287577300001	21144015	21144015	10.1186/1471-2148-10-384
WOS:000289244300005	21429269	21429269	10.1017/S0016672310000571
WOS:000284177100004	20677948	20677948	10.2319/050410.66.1
WOS:000284672600001	21090888	#N/A	10.1037/a0020545	No	Not relevant / deals with non-human primates
WOS:000282225000013	20738786	20738786	10.1111/j.1469-8137.2010.03438.x
WOS:000280264400009	20576739	20576739	10.1093/aob/mcq111
WOS:000280632900001	20199563	20199563	10.1111/j.1558-5646.2010.00985.x
WOS:000279152900004		#N/A	10.1016/j.evolhumbehav.2010.03.003	No	Not relevant / evolution of fairness
WOS:000280395900006	20200961	20200961	10.1002/jbmr.45
WOS:000278819100009	20338942	20338942	10.1093/hmg/ddq126
WOS:000279255800010	20513564	20513564	10.1016/j.cll.2010.02.012
WOS:000279612000002		#N/A	10.1016/j.jretai.2010.02.008	No	Not relevant / deals with shelf space
WOS:000282071900010	19713452	19713452	10.1093/scan/nsp026
WOS:000276921600008	20353464	20353464	10.1111/j.1600-6143.2010.03080.x
WOS:000277352400008	19631685	19631685	10.1016/j.neubiorev.2009.07.006
WOS:000276153200007	20181907	20181907	10.1128/JCM.01953-09
WOS:000274654600001	20178038	20178038
WOS:000274208600028	19763093	19763093	10.1038/oby.2009.293
WOS:000272947000005	19384865	#N/A	10.1002/ajhb.20933	No	Relevant but no r for heights		http://onlinelibrary.wiley.com/doi/10.1002/ajhb.20933/epdf
WOS:000285191500002	21080958	21080958	10.1186/1471-2180-10-293
(no Wos)	23776347	23776347	(No doi)
WOS:000272104900009	20066931	20066931	(No doi)
WOS:000272103600003	19733230	19733230	10.1016/j.ygeno.2009.08.016
WOS:000269699300010	19570778	19570778	10.1098/rsbl.2009.0342
WOS:000270836000003	19800049	19800049	10.1016/j.ajhg.2009.09.003
WOS:000268276900019	19535369	#N/A	10.1098/rspb.2009.0677
WOS:000268650600008	19481252	19481252	10.1016/j.biomaterials.2009.04.031
WOS:000270093500010		#N/A	10.1007/s10342-009-0301-7	No	Not relevant / deals with trees
WOS:000267154000010		#N/A	10.1016/j.anbehav.2009.03.019	No	Relevant but no r for height		https://www2.psy.uq.edu.au/~uqbziets/Alvergne2008_Father_child_resemblance_predicts_paternal_investment.pdf
WOS:000266268000012	19154389	19154389	10.1111/j.1558-5646.2009.00627.x
WOS:000265007200010		#N/A	10.1016/j.ceramint.2008.07.009	No	Not relevant / deals with ceramics
WOS:000263098100026	19091418	19091418	10.1016/j.ophtha.2008.09.040
WOS:000263635000004	19210177	19210177	(No doi)
WOS:000262614100033	18761362	18761362	10.1016/j.neuropsychologia.2008.07.018
WOS:000262075600009	19189777	19189777	(No doi)
WOS:000269773900003	19691363	19691363	(No doi)
WOS:000264210600003		#N/A	(No doi)	No	Not relevant / deals with trees
WOS:000274528500001		#N/A	(No doi)	No	Not relevant / deals with trees
WOS:000261892700007	19075675	19075675	10.2174/156652408786733676
WOS:000261660700015	18993117	18993117	10.1016/j.jchromb.2008.10.027
WOS:000261384700023	19053870	19053870	10.1089/jmf.2008.0011
WOS:000260447600002	19012641	19012641	10.1111/j.1440-1754.2008.01397.x
WOS:000261776600004		#N/A	(No doi)	No	Not relevant / deals with trees
WOS:000262691900008		#N/A	(No doi)	No	Not relevant / deals with carbon stocks
WOS:000259762700008		#N/A	10.1016/j.foreco.2008.06.028	No	Not relevant / deals with trees
WOS:000264653600012		#N/A	(No doi)	No	Not relevant / deals with plants
WOS:000256598600029		#N/A	10.1139/X07-237	No	Not relevant / deals with trees
WOS:000258695500010	18400920	18400920	10.1128/JCM.00157-08
WOS:000256330900002	18436378	18436378	10.1016/j.neulet.2008.03.040
WOS:000255040700022	18261151	18261151	10.1111/j.1464-410X.2008.07499.x
WOS:000255224600007		#N/A	10.1016/j.evolhumbehav.2007.12.003	Yes			Godoy et al. 2008
WOS:000258639600022		#N/A	(No doi)	No	Not relevant / deals with plants
WOS:000252270800007	17703462	#N/A	10.1002/gepi.20263
(No Wos)		#N/A	(No doi)	No	Not relevant / fashion and size		UT: KJD:ART001283332
(No Wos)		#N/A	(No doi)	No	Not relevant / building materials		UT: KJD:ART001270046
WOS:000251141200003	17878563	17878563	10.2166/wh.2007.044
WOS:000251498600009		#N/A	(No doi)	No	Not relevant / deals with trees
WOS:000248987100011	17636528	#N/A	10.1002/ajhb.20663	No	Relevant but no r for height
WOS:000249950700003	17541737	#N/A	10.1007/s10519-007-9161-4	No	Relevant but no r for height		http://link.springer.com/article/10.1007%2Fs10519-007-9161-4
WOS:000254918800013	18320109	18320109
WOS:000246679100019	17429837	17429837	10.1002/cncr.22683
WOS:000244888700007	17180680	17180680	10.1007/s00439-006-0305-z
WOS:000245585100002		#N/A	(No doi)	No	Not relevant / deals with trees
WOS:000243949600002		#N/A	(No doi)	No	Not relevant / deals with civets
WOS:000243923100002		#N/A	(No doi)	No	Not relevant / deals with trees
WOS:000243059500013	17041131	#N/A	10.1093/aje/kwj342	No	Relevant but no r for height		https://aje.oxfordjournals.org/content/165/1/101.full.pdf+html
WOS:000250002000001	17408499	17408499	10.1186/1752-0509-1-15
WOS:00024157790000	16724013	#N/A	10.1038/sj.ejhg.5201619	No	Not relevant / deals with disomy in genetics
WOS:000240299000008		#N/A	10.1016/j.sajb.2005.11.002	No	Not relevant / deals with plants
WOS:000237174300012	16540493	16540493	10.1093/alcalc/ag1012
WOS:000239494400010	16565746	16565746	10.1371/journal.pgen.0020041
WOS:000237790900006		#N/A	(No doi)	No	Not relevant / deals with trees
WOS:000233947100005		#N/A	10.1016/j.aim.2005.05.024	No	Not relevant / deals with mathematics
WOS:000233627000006		#N/A	10.1111/j.1463-6395.2005.00208.x	No	Not relevant / deals with plankton
WOS:000232508000005	16153863	16153863	10.1016/j.cellbi.2005.03.026
WOS:000231233600004	16176713	16176713	10.1375/183242705493674
(no Wos)	15914305	15914305	10.1016/j.jcfm.2004.08.007
WOS:000230044500004	15989749	15989749	10.1375/1832427054253121
WOS:000230647600007	16099778	16099778	10.1080/03014460500087857
WOS:000229360200002		#N/A	10.1016/j.evolhumbehav.2004.08.012	No	Relevant but no r for height
WOS:000229068400004		#N/A	10.1016/j.cretres.2004.11.014	No	Not relevant / cretaceous research
WOS:000228238100014	15800289	#N/A	10.1038/oby.2005.42	No	Relevant but no r for height		http://onlinelibrary.wiley.com/doi/10.1038/oby.2005.42/epdf
WOS:000236103400131	16451590	16451590	10.1186/1471-2156-6-S1-S131
(no Wos)	16734134	16734134
WOS:000224728000010	15474670	15474670	10.1016/j.lungcan.2004.03.012
WOS:000223273600015		#N/A	10.1063/1.1773091	No	Not relevant / deals with physics
WOS:000223994100005	15306362	15306362	10.1098/rspb.2003.2672
WOS:000221831800038	15148406	15148406	10.1073/pnas.0401440101
WOS:000221447600008	14985974	#N/A	10.1007/s00122-004-1598-8	No	Not relevant / deals with trees
WOS:000220460500021	15077035	15077035	10.1097/01.TP.0000114595.59168.3B
WOS:000220663800008		#N/A	10.1039/b314243d	No	Not relevant / deals with physics
WOS:000220661600004		#N/A	10.1080/15275920490423999	No	Not relevant / deals with bacteria
WOS:000220344500008	15030018	15030018	10.1017/S0021932003006187
WOS:000188466900006		#N/A	10.1175/1520-0442(2004)017<0320:CBTASL>2.0.CO;2	No	Not relevant / deals with climate
WOS:000186879100004	14677849	14677849
WOS:000187955100001	14971397	14971397
WOS:000187226100016		#N/A	10.1016/j.pepi.2003.07.011	No	Not relevant / deals with physics
WOS:000185718600013	14520251	14520251	10.1053/S0002-8223(03)01075-7
WOS:000184939800002	12953173	12953173	10.1002/ajhb.10183
WOS:000183789500006	12810039	12810039	10.1016/S0022-0965(03)00061-4
WOS:000184270800004		#N/A	10.1046/j.1439-0337.2003.00183.x	No	Not relevant / deals with trees
WOS:000182400300007	12737660	12737660	10.1098/rspb.2002.2290
WOS:000182249200007	12713744	12713744	10.1098/rspb.2002.2294
WOS:000182477700008	12664962	#N/A	10.1017/S0021932003000087	No	Relevant but no r for height
WOS:000181819900007	12584245	12584245	10.1242/jcs.00281
WOS:000181043200017	12414083	12414083	10.1016/S0920-9964(02)00209-8
WOS:000186887100008		#N/A	10.1206/0003-0090(2003)279<0147:C>2.0.CO;2	No	Not relevant / wild dogs
WOS:000181162300002		#N/A	10.1080/713999298	No	Not relevant / wax statues
WOS:000182083500002	12649571	#N/A	10.1159/000069321	No	Relevant but no r for height		https://www.karger.com/Article/Pdf/69321
WOS:000181670200001	12674831	12674831
WOS:000179811600014	12473259	12473259	10.1053/euhj.2002.3288
WOS:000177600400026	12241949	12241949	10.1016/S0140-6736(02)09776-3
WOS:000178099300007	21665725	21665725	10.3732/ajb.89.8.1242
(no Wos)	12416449	12416449	(No doi)
WOS:000175302800003	18707429	18707429	10.1086/339458
WOS:000175316900004	12031137	#N/A	10.1080/03014460110085322	No	Relevant but no r for height , samples included as Ginsburg et al. (1998)		http://sci-hub.io/10.1080/03014460110085322
WOS:000174265600024	11868061	11868061	10.1067/mhj.2002.120408
WOS:000176816000002		#N/A	10.1016/S0961-9534(02)00029-6	No	Not relevant / deals with trees
(no Wos)	12018116	12018116	10.1078/0018-442X-00028
(no Wos)	12474789	12474789	(No doi)
WOS:000176901900007		#N/A	10.14214/sf.543	No	Not relevant / deals with trees
WOS:000171322900006	11599737	11599737
WOS:000170696000024		#N/A	(no doi)	No	Not relevant / deals with Drosophila
WOS:000166586000014	11170989	11170989	10.1086/318525
WOS:000167560100008	11260210	11260210	10.1034/j.1399-0004.2001.590206.x
WOS:000167724900002	11285981	11285981	10.1023/A:1026570305919
WOS:000166185200003	11466962	#N/A	10.1002/1520-6300(200101/02)13:1<15::AID-AJHB1002>3.0.CO;2-P	No	Relevant but no r for height		http://onlinelibrary.wiley.com/doi/10.1002/1520-6300(200101/02)13:1%3C15::AID-AJHB1002%3E3.0.CO;2-P/epdf
WOS:000172991500012	11700286	11700286	10.1146/annurev.genet.35.102401.090633
WOS:000175121500001		#N/A	10.1078/0018-442X-00028	No	Relevant but included as Salces et al. 2004		http://www.sciencedirect.com/science/article/pii/S0018442X04700165
WOS:000166713500004	11206956	11206956	10.1053/shem.2001.20140
WOS:000171172100001	11583103	11583103	10.2165/00007256-200131110-00001
WOS:000165136000005		#N/A	10.1651/0278-0372(2000)020[0641:MIMSCH]2.0.CO;2	No	Not relevant / deals with crustaceans
WOS:000089400701279		#N/A	(No doi)	No	Relevant but included as Mukhopadhyay et al. 2003		included as Mukhopadhyay et al. 2003
WOS:000088853800002	10968727	10968727	10.1038/oby.2000.43
WOS:000087500000002	10849075	10849075	10.1046/j.1365-2540.2000.00651.x
WOS:000087500000003	10849076	10849076	10.1046/j.1365-2540.2000.00686.x
WOS:000087228400024	10818078	#N/A		No	Relevant but no r for height		http://ovidsp.tx.ovid.com/sp-3.18.0b/ovidweb.cgi?QS2=434f4e1a73d37e8c8b3eab7e2fc8fd7c878ad2e0718be5a995c9d6a3cb53177120d9c9bbc11fdf0204988d606a8fe51c2d36e77e21447db22c53cc5d7d24f2709b07ecfd93c10ab97c37248ac7361e125026d86d1ec99566f3829dae40fc4ab6b19ce79bb77c2f352b9317c577f6fed2606fd1b26fcdf785cedd7a03d0231d5acbbbf80a342ea9b1290d9eb17b9b018ddb668f9073b0641341e3c4f88d3bc35dadbfc7c24d02d700ae4d5380e8…
WOS:000086304800011	10766987	10766987	10.1002/(SICI)1096-8628(20000410)91:4<298::AID-AJMG11>3.0.CO;2-G
WOS:000086139100004	10768420	#N/A	10.1080/030144600282262	No	Relevant but included as Salces et al. 2004		http://sci-hub.io/10.1080/030144600282262
WOS:000086139100006	10768422	#N/A	10.1080/030144600282280	No	Relevant but no r for height		https://www.researchgate.net/profile/Martine_Thomis/publication/12549008_Genetic_variance_of_adolescent_growth_in_stature/links/53f1b2ba0cf23733e815caf7.pdf
WOS:000085659000012	10757629	10757629	10.1038/sj.ijo.0801135
WOS:000086505800011		#N/A	(No doi)	No	Not relevant / metals
WOS:000083001900017	10516353	10516353	10.1016/S0272-6386(99)70397-5
WOS:000082572100002	10541404	10541404	(No doi)
WOS:000081851900009		#N/A	10.1007/s001220051210	No	Not relevant / deals with trees
WOS:000080601700007	10382577	10382577	10.1034/j.1600-051X.1999.260607.x
WOS:000080001100004		#N/A		No	Relevant unable to locate		see notes - listed as 1999 missed paper
WOS:000077880100008	9915570	9915570	10.1002/(SICI)1098-2272(1999)16:1<95::AID-GEPI8>3.0.CO;2-6
WOS:000077715800014	9893071	9893071	10.1359/jbmr.1999.14.1.102
WOS:000077806000001		#N/A	10.1046/j.1365-2745.1998.00306.x	No
WOS:000076148500016	9773847	9773847	10.1203/00006450-199810000-00016
WOS:000078197700005	9924609	9924609	10.1046/j.1469-1809.1998.6240307.x
WOS:000076418900009	9817574	9817574	10.1016/S0031-9384(98)00101-2
WOS:000074160900002		#N/A	10.1029/98JC00780	No	Not relevant / deals with geophysics
WOS:000078311300011		#N/A	10.1023/A:1003237521419	No	Not relevant / deals with invertebrates
WOS:000071948300019	9504818	9504818	10.1002/elps.1150181520
WOS:A1997YD75700009	9395743	9395743	10.1080/03014469700005342
WOS:A1997XA30500009		#N/A	10.1016/S0034-4257(96)00214-3	No	Not relevant / deals with trees
WOS:A1997WP37300005	9881129	9881129	10.1017/S0021932097001818
WOS:A1997WM46800018	9050927	9050927	10.1007/s004390050376
WOS:000071137900003		#N/A	10.1007/BF02658690	No	Not relevant / toxicology paper
WOS:A1997WM73900005	9055062	9055062	10.1002/(SICI)1098-2272(1997)14:1<63::AID-GEPI5>3.0.CO;2-6
WOS:A1996WA91600024	8990370	8990370	10.1097/00007890-199612270-00024
WOS:A1996WD41100016		#N/A	(No doi)	No	Not relevant / deals with fish
WOS:A1996VQ31000019	8933005	#N/A	10.1007/s001250050583	No	Relevant but no r for height		http://link.springer.com/article/10.1007/s001250050583
WOS:A1996VK69800005	8853066	8853066	10.1097/00000441-199610000-00005
WOS:A1996VD66000001		#N/A	(No doi)	No	Not relevant / deals with trees
WOS:A1996UQ70900020	8652823	8652823	(No doi)
WOS:A1996BG71D00007	9017277	9017277	(No doi)
(no Wos)	9286584	9286584	(No doi)
WOS:A1996TY22700004	8647377	8647377	10.1002/(SICI)1098-2272(1996)13:1<35::AID-GEPI4>3.0.CO;2-5
WOS:A1996UV12600010	8805046	8805046	10.1159/000184849
WOS:A1995TJ56100008	8963355	8963355	(No doi)
WOS:A1995TJ13000013	8619375	8619375	(No doi)
WOS:A1995QM93200003	7779767	7779767	(No doi)
WOS:A1995QV77400001	7607413	7607413	10.1002/gepi.1370120202
WOS:A1995QD77000007	7719389	7719389	(No doi)
(no Wos)	7488754	7488754	(No doi)
WOS:A1994PK92500002	7983096	7983096	(No doi)
WOS:A1994NR12100006	8074146	8074146	10.1002/ajmg.1320510307
WOS:A1994PX52800028		#N/A	10.2307/2410493	No	Relevant but no r for heights		http://www.jstor.org/stable/2410493
WOS:A1994NB52500010	8026430	8026430	10.1002/elps.1150150129
(no Wos)	8160372	8160372	(No doi)
(no Wos)	7633492	7633492	(No doi)
WOS:A1993MA58100022		#N/A	10.1139/x93-210	No	Not relevant / deals with trees
WOS:A1993KQ21300011		#N/A	10.1111/j.1600-0447.1993.tb05363.x	No	Not relevant / obesity via silhouettes		http://onlinelibrary.wiley.com/doi/10.1111/j.1600-0447.1993.tb05363.x/epdf
(no Wos)	8452057	8452057	(No doi)				(duplicate of above?)
WOS:A1993KV36600001		#N/A	10.1002/ajhb.1310050204	No	Relevant but no r for heights (estimates growth curves)		http://onlinelibrary.wiley.com/doi/10.1002/ajhb.1310050204/epdf
WOS:A1993LY31200004		#N/A	10.1051/forest:19930404	No	Not relevant / deals with trees
WOS:A1993KH40700001	8427042	8427042	(No doi)
WOS:A1992KB98400017	1460674	1460674	10.1093/jnci/84.24.1922
WOS:A1992JP59300048	1527053	1527053	(No doi)
WOS:A1992JL23700002		#N/A	(No doi)	No	Relevant but no r for heights		http://onlinelibrary.wiley.com/doi/10.1111/j.2044-835X.1992.tb00576.x/epdf
WOS:A1992JM65100011	1328094	1328094	(No doi)
WOS:A1992HY80400002	1642316	1642316	10.1002/ajpa.1330880303
WOS:A1992JA28800010		#N/A	(No doi)	No	Not relevant / deals with frogs
WOS:A1992HN20000002	1317824	1317824	(No doi)
WOS:A1992HN20000011	1317833	1317833	(No doi)
WOS:A1992HA71100003	1370396	1370396	10.1016/0090-1229(92)90066-W
WOS:A1992HC98800001		#N/A	(No doi)	No	Not relevant / deals with trees
WOS:A1992KE75900002	1487137	1487137	10.1002/gepi.1370090603
WOS:A1992JV18900197	14621906	14621906	(No doi)
WOS:A1991GU28200009		#N/A	(No doi)	No	Not relevant / deals with plants
WOS:A1991GR49800007	1778661	#N/A	(No doi)	No	Not relevant / deals with obesity		(unable to locate, did screen abstracts with similar Quebec data - none report spousal corelations for height)
WOS:A1991HB75600007	1797975	1797975	10.1016/S0015-7368(91)73185-X
WOS:A1990EM38500018	2252251	2252251	(No doi)
WOS:A1990DY29400006	2260843	2260843	10.1080/03014469000001192
WOS:A1990EH99800011	2270503	2270503	(No doi)
WOS:A1990DT59800002	2239101	2239101	(No doi)
WOS:A1989CW74200012	2627622	2627622	(No doi)
WOS:A1989AC82700004	2764083	2764083	10.1002/ajpa.1330790306
WOS:A1989U276900007	2722915	2722915	(No doi)
WOS:A1989U373100001	2729893	2729893	10.1080/03014468700006952
WOS:A1989U373100004	2729890	2729890	10.1080/03014468700006982
WOS:A1988N343800006	3389731	3389731	10.1080/03014468800009661
WOS:A1988M417000002	3355103	3355103	10.1080/03014468800009531
(no Wos)	3389765	3389765	(No doi)
WOS:A1988L443000007	3257380	3257380	(No doi)
WOS:A1987K209000005	3425036	3425036	(No doi)
WOS:A1987H709300003	3618749	3618749	10.1002/ajpa.1330730104
WOS:A1987K260800011	3686065	3686065	(No doi)
WOS:A1987G748300007	3592613	3592613	10.1080/03014468700008841
WOS:A1986F541400012	3799597	3799597	(No doi)
WOS:A1986F526400053		#N/A	(No doi)	Yes	Nagoshi and Johnson 1987 - r= .22 (European Descent Americans, N= 870 pairs), r=.15 (Japanese descent americans N=310)			http://sci-hub.io/10.1080/19485565.1987.9988664
WOS:A1986D543500008	3767311	3767311	(No doi)
WOS:A1986A650500009	3700455	3700455	(No doi)
WOS:A1986C005600012	3515648	3515648	10.1097/00007890-198604000-00012
WOS:A1986D851900019	3757285	3757285	10.3109/10641968609046582
WOS:A1985ANP7200001	4041159	4041159	10.1080/03014468500007831
WOS:A1985AGV1500009	3997916	3997916	(No doi)
WOS:A1985AGY5700018	3976658	3976658	(No doi)
WOS:A1985AQT8300002	4044786	4044786	(No doi)
WOS:A1984ACF9500002	6530216	6530216	(No doi)
WOS:A1984TV10700010	6543107	6543107	10.1080/03014468400007501
WOS:A1984TQ62200027	6441548	6441548	(No doi)
WOS:A1984TN59400002	6496658	6496658	10.1002/ajpa.1330650104
WOS:A1984SX17800001	6540524	6540524	10.1002/ajpa.1330640202
WOS:A1984SX17800011	6465308	6465308	10.1002/ajpa.1330640212
WOS:A1984TW51500003	6519901	6519901	(No doi)
WOS:A1983SA15800008	6320046	6320046	10.1016/0306-4522(83)90106-9
WOS:A1983RT40800005	6197424	6197424	10.1007/BF00915795
WOS:A1983QR86600030	6874901	6874901	(No doi)
WOS:A1983QL32100012	6837561	6837561	(No doi)
WOS:A1983QC71100002	6838159	6838159	(No doi)
WOS:A1982NY87400011	7124927	7124927	10.1002/ajpa.1330580312
WOS:A1982NJ84400008	7081949	7081949	10.1080/03014468200005641
WOS:A1982QR92700006	6764304	6764304	(No doi)
WOS:A1980JP89700034	7391802	7391802	(No doi)
WOS:A1980JE15100004	6769156	6769156	(No doi)
WOS:A1980LD88500002	7196135	7196135	(No doi)
WOS:A1980LQ78500001	7196668	7196668	(No doi)
WOS:A1979HR33700007	507039	507039	(No doi)
WOS:A1979GV59100001	572136	572136	(No doi)
WOS:A1979HZ45600013		#N/A	10.1016/0047-2484(79)90013-7	No	Relevant but no r for heights			http://ac.els-cdn.com/0047248479900137/1-s2.0-0047248479900137-main.pdf?_tid=67f22684-d57f-11e5-b9c0-00000aacb35f&acdnat=1455718068_aec7263c52d3e9d0ad2a08c735957700
WOS:A1978GK65600006	747189	747189	(No doi)
WOS:A1978FL02000051	79614	79614	(No doi)
WOS:A1977EZ54500003	613690	613690	(No doi)
WOS:A1977FA82100005		#N/A	10.1016/0047-2484(79)90013-7	No	Overlaps with doi (adapted from .. )			(overlaps with http://ac.els-cdn.com/0047248479900137/1-s2.0-0047248479900137-main.pdf?_tid=67f22684-d57f-11e5-b9c0-00000aacb35f&acdnat=1455718068_aec7263c52d3e9d0ad2a08c735957700 )
WOS:A1976CE52700009	961839	961839	10.1002/ajpa.1330450212
WOS:A1975AM54400009	1155459	1155459	(No doi)
WOS:A1975BN19300012	1222949	1222949	10.1159/000152755
WOS:A1974V080200002	4216562	4216562	(No doi)
WOS:A1970G489000004	5538264	5538264
WOS:000200587400008		#N/A	(No doi)	No	Relevant but no r for heights			(only have access to first page, description of 6 pedigrees, unlikely that it has r as separate descriptions)

## Sheet: Additional Notes
Note that PMC search mapped on entirely to PMID
Note that our search strategy started with published review papers and as such some entries might not be listed here.
While search was conducted automatically, abstracts were checked manually. Some duplicates were found, as were errors in databases, listed were possible.
Web of Science was cross-referenced with PMID and if there was a match, then this abstract was not checked.
WOS:000080001100004	unable to locate: 1999 paper	listed in manuscript text as unable to located
